# Supplementary material for: High-throughput sequencing reveals rhizosphere fungal community composition and diversity at different growth stages of Populus euphratica in the lower reaches of the Tarim River
Source: PeerJ. 2022 Jun 2;10:e13552. doi: 10.7717/peerj.13552 (PMC9167583; doi:10.7717/peerj.13552)
Supplement: Supplemental Information 1 [file peerj-10-13552-s001.zip]

Archive with 13 entries (13 files):
- supplemental data/ACE_wilcox.txt
- supplemental data/chao1_wilcox.txt
- supplemental data/goods_coverage_wilcox.txt
- supplemental data/shannon_wilcox.txt
- supplemental data/simpson_wilcox.txt
- supplemental data/supplemental data1.xls
- supplemental data/supplemental data2.xlsx
- supplemental data/supplemental data3.xlsx
- supplemental data/supplemental data4.txt
- supplemental data/supplemental data5.csv
- supplemental data/supplemental data6.xlsx
- supplemental data/supplemental data7.xlsx
- supplemental data/supplemental data8.txt
