# Supplementary material for: High-throughput sequencing reveals rhizosphere fungal community composition and diversity at different growth stages of Populus euphratica in the lower reaches of the Tarim River
Source: PeerJ. 2022 Jun 2;10:e13552. doi: 10.7717/peerj.13552 (PMC9167583; doi:10.7717/peerj.13552)
Supplement: Supplemental Information 1 [file peerj-10-13552-s001.zip › supplemental data/ACE_wilcox.txt]

	Difference	pvalue	sig.	LCL	UCL
A - B	0	1		-7.95778022496982	7.95778022496982
A - C	-6.33333333333333	0.1066		-14.2911135583032	1.62444689163648
A - CK	-0.666666666666667	0.8557		-8.62444689163648	7.29111355830315
A - D	-3	0.4205		-10.9577802249698	4.95778022496982
B - C	-6.33333333333333	0.1066		-14.2911135583032	1.62444689163648
B - CK	-0.666666666666667	0.8557		-8.62444689163648	7.29111355830315
B - D	-3	0.4205		-10.9577802249698	4.95778022496982
C - CK	5.66666666666667	0.1437		-2.29111355830315	13.6244468916365
C - D	3.33333333333333	0.3726		-4.62444689163648	11.2911135583032
CK - D	-2.33333333333333	0.5283		-10.2911135583031	5.62444689163648
