# Supplementary material for: High-throughput sequencing reveals rhizosphere fungal community composition and diversity at different growth stages of Populus euphratica in the lower reaches of the Tarim River
Source: PeerJ. 2022 Jun 2;10:e13552. doi: 10.7717/peerj.13552 (PMC9167583; doi:10.7717/peerj.13552)
Supplement: Supplemental Information 1 [file peerj-10-13552-s001.zip › supplemental data/chao1_wilcox.txt]

	Difference	pvalue	sig.	LCL	UCL
A - B	-0.666666666666667	0.8617		-8.9770902654109	7.64375693207756
A - C	-5.66666666666667	0.1596		-13.9770902654109	2.64375693207757
A - CK	-0.333333333333333	0.9306		-8.64375693207757	7.9770902654109
A - D	-3.33333333333333	0.3925		-11.6437569320776	4.9770902654109
B - C	-5	0.2097		-13.3104235987442	3.31042359874423
B - CK	0.333333333333334	0.9306		-7.9770902654109	8.64375693207757
B - D	-2.66666666666667	0.491		-10.9770902654109	5.64375693207756
C - CK	5.33333333333333	0.1832		-2.9770902654109	13.6437569320776
C - D	2.33333333333333	0.5456		-5.9770902654109	10.6437569320776
CK - D	-3	0.4399		-11.3104235987442	5.31042359874423
