# Supplementary material for: High-throughput sequencing reveals rhizosphere fungal community composition and diversity at different growth stages of Populus euphratica in the lower reaches of the Tarim River
Source: PeerJ. 2022 Jun 2;10:e13552. doi: 10.7717/peerj.13552 (PMC9167583; doi:10.7717/peerj.13552)
Supplement: Supplemental Information 1 [file peerj-10-13552-s001.zip › supplemental data/goods_coverage_wilcox.txt]

	Difference	pvalue	sig.	LCL	UCL
A - B	2.5	0.2897		-2.48226993634965	7.48226993634965
A - C	2.5	0.2897		-2.48226993634965	7.48226993634965
A - CK	2.5	0.2897		-2.48226993634965	7.48226993634965
A - D	0	1		-4.98226993634965	4.98226993634965
B - C	0	1		-4.98226993634965	4.98226993634965
B - CK	0	1		-4.98226993634965	4.98226993634965
B - D	-2.5	0.2897		-7.48226993634965	2.48226993634965
C - CK	0	1		-4.98226993634965	4.98226993634965
C - D	-2.5	0.2897		-7.48226993634965	2.48226993634965
CK - D	-2.5	0.2897		-7.48226993634965	2.48226993634965
