# Supplementary material for: High-throughput sequencing reveals rhizosphere fungal community composition and diversity at different growth stages of Populus euphratica in the lower reaches of the Tarim River
Source: PeerJ. 2022 Jun 2;10:e13552. doi: 10.7717/peerj.13552 (PMC9167583; doi:10.7717/peerj.13552)
Supplement: Supplemental Information 1 [file peerj-10-13552-s001.zip › supplemental data/shannon_wilcox.txt]

	Difference	pvalue	sig.	LCL	UCL
A - B	4.66666666666667	0.1394		-1.80815472532327	11.1414880586566
A - C	6	0.0659	.	-0.474821391989934	12.4748213919899
A - CK	0.333333333333332	0.9109		-6.1414880586566	6.80815472532327
A - D	-2.66666666666667	0.3804		-9.1414880586566	3.80815472532327
B - C	1.33333333333333	0.6562		-5.1414880586566	7.80815472532327
B - CK	-4.33333333333333	0.1668		-10.8081547253233	2.1414880586566
B - D	-7.33333333333333	0.0302	*	-13.8081547253233	-0.8585119413434
C - CK	-5.66666666666667	0.0797	.	-12.1414880586566	0.808154725323266
C - D	-8.66666666666667	0.0138	*	-15.1414880586566	-2.19184527467673
CK - D	-3	0.3262		-9.47482139198993	3.47482139198993
