# Supplementary material for: High-throughput sequencing reveals rhizosphere fungal community composition and diversity at different growth stages of Populus euphratica in the lower reaches of the Tarim River
Source: PeerJ. 2022 Jun 2;10:e13552. doi: 10.7717/peerj.13552 (PMC9167583; doi:10.7717/peerj.13552)
Supplement: Supplemental Information 1 [file peerj-10-13552-s001.zip › supplemental data/simpson_wilcox.txt]

	Difference	pvalue	sig.	LCL	UCL
A - B	6	0.0575	.	-0.231711314439704	12.2317113144397
A - C	7.66666666666667	0.0208	*	1.43495535222696	13.8983779811064
A - CK	2	0.4909		-4.2317113144397	8.2317113144397
A - D	-0.666666666666666	0.8164		-6.89837798110637	5.56504464777304
B - C	1.66666666666667	0.5645		-4.56504464777304	7.89837798110637
B - CK	-4	0.1832		-10.2317113144397	2.2317113144397
B - D	-6.66666666666667	0.0384	*	-12.8983779811064	-0.434955352226962
C - CK	-5.66666666666667	0.0703	.	-11.8983779811064	0.565044647773038
C - D	-8.33333333333333	0.0138	*	-14.565044647773	-2.10162201889363
CK - D	-2.66666666666667	0.3628		-8.89837798110637	3.56504464777304
