# Supplementary material for: High-throughput sequencing reveals rhizosphere fungal community composition and diversity at different growth stages of Populus euphratica in the lower reaches of the Tarim River
Source: PeerJ. 2022 Jun 2;10:e13552. doi: 10.7717/peerj.13552 (PMC9167583; doi:10.7717/peerj.13552)
Supplement: Supplemental Information 1 [file peerj-10-13552-s001.zip › supplemental data/supplemental data1.xls]

OTU_430	k__Fungi; p__Glomeromycota; c__Glomeromycetes; o__Diversisporales; f__Diversisporaceae; g__unidentified; s__Diversisporaceae_sp
OTU_288	k__Fungi; p__Ascomycota; c__Dothideomycetes; o__Pleosporales; f__Sporormiaceae; g__Preussia; s__Preussia_sp
OTU_384	k__Fungi; p__Ascomycota; c__Eurotiomycetes; o__Eurotiales; f__Aspergillaceae; g__Aspergillus; s__Aspergillus_wentii
OTU_57	k__Fungi; p__Ascomycota; c__Dothideomycetes; o__Pleosporales; f__Pleosporaceae; g__Ulocladium; s__Ulocladium_chartarum
OTU_508	k__Fungi; p__; c__; o__; f__; g__; s__
OTU_312	k__Fungi; p__Ascomycota; c__Eurotiomycetes; o__Eurotiales; f__Trichocomaceae; g__Talaromyces; s__Talaromyces_purpureogenus
OTU_322	k__Fungi; p__; c__; o__; f__; g__; s__
OTU_379	k__Fungi; p__Ascomycota; c__Leotiomycetes; o__Helotiales; f__Hyaloscyphaceae; g__unidentified; s__Hyaloscyphaceae_sp
OTU_15	k__Fungi; p__Ascomycota; c__Sordariomycetes; o__Hypocreales; f__Cordycipitaceae; g__Parengyodontium; s__Parengyodontium_album
OTU_79	k__Fungi; p__Ascomycota; c__Dothideomycetes; o__Capnodiales; f__Cladosporiaceae; g__Cladosporium; s__Cladosporium_velox
OTU_429	k__Fungi; p__Ascomycota; c__Pezizomycetes; o__Pezizales; f__Pyronemataceae; g__unidentified; s__Pyronemataceae_sp
OTU_294	k__Fungi; p__Basidiomycota; c__Agaricomycetes; o__Polyporales; f__Hyphodermataceae; g__Hyphoderma; s__Hyphoderma_sp
OTU_570	k__Fungi; p__Basidiomycota; c__Tremellomycetes; o__Tremellales; f__Cuniculitremaceae; g__Fellomyces; s__Fellomyces_penicillatus
OTU_663	k__Fungi; p__; c__; o__; f__; g__; s__
OTU_581	k__Fungi; p__Ascomycota; c__Pezizomycetes; o__unidentified_Pezizomycetes_sp; f__unidentified_Pezizomycetes_sp; g__unidentified_Pezizomycetes_sp; s__Pezizomycetes_sp
OTU_173	k__Fungi; p__Ascomycota; c__Eurotiomycetes; o__Eurotiales; f__Aspergillaceae; g__Phialosimplex; s__Phialosimplex_salinarum
OTU_371	k__Fungi; p__Ascomycota; c__Sordariomycetes; o__Sordariales; f__Chaetomiaceae; g__Chaetomium; s__Chaetomium_madrasense
OTU_96	k__Fungi; p__; c__; o__; f__; g__; s__
OTU_178	k__Fungi; p__Ascomycota; c__Eurotiomycetes; o__Eurotiales; f__Aspergillaceae; g__Aspergillus; s__Aspergillus_flavus
OTU_481	k__Fungi; p__Ascomycota; c__Sordariomycetes; o__Sordariales; f__Chaetomiaceae; g__Zopfiella; s__Zopfiella_erostrata
OTU_186	k__Fungi; p__Ascomycota; c__Dothideomycetes; o__Pleosporales; f__Sporormiaceae; g__Preussia; s__Preussia_sp
OTU_910	k__Fungi; p__Ascomycota; c__unidentified_Ascomycota_sp; o__unidentified_Ascomycota_sp; f__unidentified_Ascomycota_sp; g__unidentified_Ascomycota_sp; s__Ascomycota_sp
OTU_419	k__Fungi; p__Ascomycota; c__Sordariomycetes; o__Chaetosphaeriales; f__Chaetosphaeriaceae; g__Phaeostalagmus; s__Phaeostalagmus_cyclosporus
OTU_355	k__Fungi; p__Ascomycota; c__Sordariomycetes; o__Sordariales; f__Chaetomiaceae; g__Chaetomium; s__Chaetomium_variosporum
OTU_414	k__Fungi; p__Basidiomycota; c__Tremellomycetes; o__Filobasidiales; f__Filobasidiaceae; g__Filobasidium; s__Filobasidium_magnum
OTU_635	k__Fungi; p__Ascomycota; c__Eurotiomycetes; o__Eurotiales; f__Aspergillaceae; g__Aspergillus; s__Aspergillus_terreus
OTU_335	k__Fungi; p__Ascomycota; c__Sordariomycetes; o__Sordariales; f__Lasiosphaeriaceae; g__Lasiosphaeria; s__Lasiosphaeria_ovina
OTU_465	k__Fungi; p__Glomeromycota; c__Glomeromycetes; o__Diversisporales; f__Diversisporaceae; g__Diversispora; s__Diversispora_sp
OTU_407	k__Fungi; p__Mucoromycota; c__Mucoromycetes; o__Mucorales; f__Lichtheimiaceae; g__Rhizomucor; s__Rhizomucor_pusillus
OTU_334	k__Fungi; p__Ascomycota; c__unidentified_Ascomycota_sp; o__unidentified_Ascomycota_sp; f__unidentified_Ascomycota_sp; g__unidentified_Ascomycota_sp; s__Ascomycota_sp
OTU_630	k__Fungi; p__Ascomycota; c__Saccharomycetes; o__Saccharomycetales; f__Saccharomycetales_fam_Incertae_sedis; g__Candida; s__Candida_melibiosica
OTU_60	k__Fungi; p__Basidiomycota; c__Tremellomycetes; o__Cystofilobasidiales; f__Mrakiaceae; g__Udeniomyces; s__Udeniomyces_sp
OTU_264	k__Fungi; p__Ascomycota; c__Sordariomycetes; o__Hypocreales; f__Clavicipitaceae; g__Collarina; s__Collarina_aurantiaca
OTU_77	k__Fungi; p__Ascomycota; c__Sordariomycetes; o__unidentified_Sordariomycetes_sp; f__unidentified_Sordariomycetes_sp; g__unidentified_Sordariomycetes_sp; s__Sordariomycetes_sp
