# Supplementary material for: High-throughput sequencing reveals rhizosphere fungal community composition and diversity at different growth stages of Populus euphratica in the lower reaches of the Tarim River
Source: PeerJ. 2022 Jun 2;10:e13552. doi: 10.7717/peerj.13552 (PMC9167583; doi:10.7717/peerj.13552)
Supplement: Supplemental Information 1 [file peerj-10-13552-s001.zip › supplemental data/supplemental data2.xlsx]

## Sheet: Sheet1
Sample name	SWC	OM	TN	TP	TK	NO3-	NH4+	AP	AK	PH(1:5)	EC(1:5)	TDS
	(%)	g/kg	g/kg	g/kg	g/kg	mg/kg	mg/kg	mg/kg	mg/kg		ms/cm	g/kg
CK1	1.739	6.73342	0.432882	0.666777	17.2929	12.072	2.982	2.3581	551.257	8.18	6.87	24.6
CK2	1.421	4.40655	0.355843	0.695222	16.4903	3.921	2.904	1.03272	295.945	7.53	4.31	14.6
CK3	1.672	4.3614	0.432704	0.588391	16.786	8.452	2.287	3.52534	322.147	7.96	4.84	17.325
A1	5.031	4.44742	0.271743	0.572036	17.852	5.921	2.411	1.40925	370.328	7.82	3.06	9.675
A2	6.949	10.1643	0.518931	0.580454	17.5695	5.885	2.488	6.72583	488.759	7.67	2.79	10.575
A3	7.045	6.57589	0.476827	0.608475	19.3386	2.78	2.581	1.04778	406.359	7.85	2.51	9.1
B1	4.945	7.0661	0.480757	0.596398	17.1997	7.544	2.161	4.90344	535.866	8.28	5.03	18.475
B2	4.05	3.53364	0.474886	0.681093	17.5972	1.29	3.098	0.279663	372.364	8.7	0.96	3.175
B3	1.245	10.924	0.575521	0.565322	17.8241	0.659	3.575	0.867048	127.169	8.32	0.36	1.775
C1	1.161	7.85999	0.452678	0.670724	18.2231	4.595	3.851	4.04495	1362.26	8.48	4.68	15.95
C3	4.714	4.87966	0.322398	0.484919	18.1109	2.03	1.82	0.836926	696.412	8.92	0.92	2.675
C3	3.647	4.24536	0.345104	0.643682	17.4803	1.919	1.734	0.701375	734.625	8.45	2.62	7.35
D1	4.738	13.7222	0.499	0.623877	19.6878	4.736	2.357	7.68975	3578.48	9.13	9.83	37.625
D2	5.512	10.6634	0.566791	0.662063	19.4504	3.971	2.483	5.95772	3686.57	9.55	8.18	30.625
D3	4.831	8.75408	0.559329	0.633579	19.9949	3.212	1.497	4.45913	2930.99	9.8	5.89	21.75
