# Supplementary material for: High-throughput sequencing reveals rhizosphere fungal community composition and diversity at different growth stages of Populus euphratica in the lower reaches of the Tarim River
Source: PeerJ. 2022 Jun 2;10:e13552. doi: 10.7717/peerj.13552 (PMC9167583; doi:10.7717/peerj.13552)
Supplement: Supplemental Information 1 [file peerj-10-13552-s001.zip › supplemental data/supplemental data3.xlsx]

## Sheet: Sheet1
Sample Name	observed_species	shannon	simpson	chao1	ACE	goods_coverage	PD_whole_tree
CK1	194	1.812	0.495	219.067	231.821	0.999	59.596
CK2	205	3.127	0.711	231	231.035	0.999	94.978
CK3	244	4.47	0.912	266.286	271.484	0.999	119.195
A1	223	3.774	0.866	245.037	246.438	0.999	64.421
A2	251	3.447	0.795	266.583	272.609	0.999	69.909
A3	180	2.48	0.712	185.938	191.291	1	59.951
B1	170	2.307	0.618	192.885	193.846	0.999	53.046
B2	218	2.897	0.701	431.273	307.188	0.999	72.526
B3	193	1.454	0.31	208.438	221.668	0.999	70.23
C1	282	1.734	0.346	327.818	338.315	0.999	74.083
C2	316	2.767	0.621	349.273	361.009	0.999	82.086
C3	224	1.161	0.22	252.667	255.648	0.999	70.026
D1	203	2.9	0.627	226.882	221.251	0.999	99.594
D2	288	4.772	0.932	319.333	317.413	0.999	109.562
D3	264	4.295	0.88	271.886	277.954	1	112.107
