# Supplementary material for: High-throughput sequencing reveals rhizosphere fungal community composition and diversity at different growth stages of Populus euphratica in the lower reaches of the Tarim River
Source: PeerJ. 2022 Jun 2;10:e13552. doi: 10.7717/peerj.13552 (PMC9167583; doi:10.7717/peerj.13552)
Supplement: Supplemental Information 1 [file peerj-10-13552-s001.zip › supplemental data/supplemental data4.txt]

Class	A	A	A	B	B	B	C	C	C	D	D	D
Fungi	0.99928629296709	0.99737664441958	0.997068014351296	0.999614212414642	0.999074109795145	0.999421318621965	0.999826395586587	0.99969136993171	0.999672080552445	0.963099417460744	0.761486825353957	0.981790825971218
Fungi|Ascomycota	0.570965626326144	0.898595733189305	0.966667952625283	0.882662705914122	0.405154122140349	0.874580456000925	0.15389066779831	0.914220130396201	0.0940935920682074	0.215385208903977	0.385941900389645	0.662513020331004
Fungi|Ascomycota|Archaeorhizomycetes	0	0.00140812468654759	3.85787585355503e-05	0	0	0	0	1.92893792677752e-05	0	0	0	0
Fungi|Ascomycota|Archaeorhizomycetes|Archaeorhizomycetales	0	0.00140812468654759	3.85787585355503e-05	0	0	0	0	1.92893792677752e-05	0	0	0	0
Fungi|Ascomycota|Archaeorhizomycetes|Archaeorhizomycetales|Archaeorhizomycetaceae	0	0.00140812468654759	3.85787585355503e-05	0	0	0	0	1.92893792677752e-05	0	0	0	0
Fungi|Ascomycota|Archaeorhizomycetes|Archaeorhizomycetales|Archaeorhizomycetaceae|Archaeorhizomyces	0	0.00140812468654759	3.85787585355503e-05	0	0	0	0	1.92893792677752e-05	0	0	0	0
Fungi|Ascomycota|Archaeorhizomycetes|Archaeorhizomycetales|Archaeorhizomycetaceae|Archaeorhizomyces|Archaeorhizomyces_sp	0	0.00140812468654759	3.85787585355503e-05	0	0	0	0	1.92893792677752e-05	0	0	0	0
Fungi|Ascomycota|Arthoniomycetes	0	0	0	0	0	0	0	1.92893792677752e-05	9.64468963388758e-05	0	7.71575170711007e-05	0
Fungi|Ascomycota|Arthoniomycetes|Arthoniales	0	0	0	0	0	0	0	1.92893792677752e-05	7.71575170711007e-05	0	7.71575170711007e-05	0
Fungi|Ascomycota|Arthoniomycetes|Arthoniales|Roccellaceae	0	0	0	0	0	0	0	1.92893792677752e-05	7.71575170711007e-05	0	7.71575170711007e-05	0
Fungi|Ascomycota|Arthoniomycetes|Arthoniales|Roccellaceae|Dendrographa	0	0	0	0	0	0	0	1.92893792677752e-05	7.71575170711007e-05	0	7.71575170711007e-05	0
Fungi|Ascomycota|Arthoniomycetes|Arthoniales|Roccellaceae|Dendrographa|Dendrographa_sp	0	0	0	0	0	0	0	1.92893792677752e-05	7.71575170711007e-05	0	7.71575170711007e-05	0
Fungi|Ascomycota|Arthoniomycetes|Lichenostigmatales	0	0	0	0	0	0	0	0	1.92893792677752e-05	0	0	0
Fungi|Ascomycota|Arthoniomycetes|Lichenostigmatales|Phaeococcomycetaceae	0	0	0	0	0	0	0	0	1.92893792677752e-05	0	0	0
Fungi|Ascomycota|Arthoniomycetes|Lichenostigmatales|Phaeococcomycetaceae|Phaeococcomyces	0	0	0	0	0	0	0	0	1.92893792677752e-05	0	0	0
Fungi|Ascomycota|Arthoniomycetes|Lichenostigmatales|Phaeococcomycetaceae|Phaeococcomyces|Phaeococcomyces_sp	0	0	0	0	0	0	0	0	1.92893792677752e-05	0	0	0
Fungi|Ascomycota|Dothideomycetes	0.0306508236564947	0.0451371474865939	0.0089309826009799	0.00312487944137958	0.0157980016203079	0.00565178812545812	0.0732224837004745	0.0214112109872304	0.012441649627715	0.0253848231163921	0.0665869372323599	0.339859573318931
Fungi|Ascomycota|Dothideomycetes|Capnodiales	0.00424366343891054	0.000617260136568805	0.000154315034142201	0.000115736275606651	0.000231472551213302	0.000482234481694379	0.000578681378033255	0.000347208826819953	0.000173604413409976	0.00183249103043864	0.0197716137494695	0.0185178040970642
Fungi|Ascomycota|Dothideomycetes|Capnodiales|Cladosporiaceae	0.00420508468037499	0.00055939199876548	0.000135025654874426	0.000115736275606651	0.000231472551213302	0.000482234481694379	0.000540102619497705	0.000289340689016627	9.64468963388758e-05	0.00183249103043864	0.0196558774738629	0.0185178040970642
Fungi|Ascomycota|Dothideomycetes|Capnodiales|Cladosporiaceae|Cladosporium	0.00420508468037499	0.00055939199876548	0.000135025654874426	0.000115736275606651	0.000231472551213302	0.000482234481694379	0.000501523860962154	0.000289340689016627	9.64468963388758e-05	0.00183249103043864	0.0196558774738629	0.0182670421665831
Fungi|Ascomycota|Dothideomycetes|Capnodiales|Cladosporiaceae|Cladosporium|Cladosporium_austrohemisphaericum	0	0	0	1.92893792677752e-05	0	0	0	0	0	0	0	0
Fungi|Ascomycota|Dothideomycetes|Capnodiales|Cladosporiaceae|Cladosporium|Cladosporium_ramotenellum	0	1.92893792677752e-05	0	0	1.92893792677752e-05	7.71575170711007e-05	0	0	0	0	0.00700204467420238	5.78681378033255e-05
Fungi|Ascomycota|Dothideomycetes|Capnodiales|Cladosporiaceae|Cladosporium|Cladosporium_sp	9.64468963388758e-05	0.000462945102426604	0.000135025654874426	1.92893792677752e-05	0.000212183171945527	0.000405076964623278	0.000154315034142201	0.000192893792677752	1.92893792677752e-05	7.71575170711007e-05	0.0125573859033216	0.00738783225955789
Fungi|Ascomycota|Dothideomycetes|Capnodiales|Cladosporiaceae|Cladosporium|Cladosporium_sphaerospermum	0	3.85787585355503e-05	0	0	0	0	0	7.71575170711007e-05	1.92893792677752e-05	0	5.78681378033255e-05	3.85787585355503e-05
Fungi|Ascomycota|Dothideomycetes|Capnodiales|Cladosporiaceae|Cladosporium|Cladosporium_tenellum	0.000173604413409976	1.92893792677752e-05	0	3.85787585355503e-05	0	0	5.78681378033255e-05	1.92893792677752e-05	5.78681378033255e-05	0.00175533351336754	0	0.00289340689016627
Fungi|Ascomycota|Dothideomycetes|Capnodiales|Cladosporiaceae|Cladosporium|Cladosporium_velox	0.00393503337062613	1.92893792677752e-05	0	3.85787585355503e-05	0	0	0.000289340689016627	0	0	0	3.85787585355503e-05	0.00788935612052004
Fungi|Ascomycota|Dothideomycetes|Capnodiales|Cladosporiaceae|Toxicocladosporium	0	0	0	0	0	0	3.85787585355503e-05	0	0	0	0	0.000250761930481077
Fungi|Ascomycota|Dothideomycetes|Capnodiales|Cladosporiaceae|Toxicocladosporium|Toxicocladosporium_posoqueriae	0	0	0	0	0	0	3.85787585355503e-05	0	0	0	0	0.000250761930481077
Fungi|Ascomycota|Dothideomycetes|Capnodiales|Mycosphaerellaceae	3.85787585355503e-05	5.78681378033255e-05	1.92893792677752e-05	0	0	0	3.85787585355503e-05	5.78681378033255e-05	1.92893792677752e-05	0	0.000115736275606651	0
Fungi|Ascomycota|Dothideomycetes|Capnodiales|Mycosphaerellaceae|Cercospora	3.85787585355503e-05	5.78681378033255e-05	1.92893792677752e-05	0	0	0	3.85787585355503e-05	5.78681378033255e-05	1.92893792677752e-05	0	0.000115736275606651	0
Fungi|Ascomycota|Dothideomycetes|Capnodiales|Mycosphaerellaceae|Cercospora|Cercospora_sp	3.85787585355503e-05	5.78681378033255e-05	1.92893792677752e-05	0	0	0	3.85787585355503e-05	5.78681378033255e-05	1.92893792677752e-05	0	0.000115736275606651	0
Fungi|Ascomycota|Dothideomycetes|Capnodiales|unidentified_Capnodiales_sp	0	0	0	0	0	0	0	0	5.78681378033255e-05	0	0	0
Fungi|Ascomycota|Dothideomycetes|Capnodiales|unidentified_Capnodiales_sp|unidentified_Capnodiales_sp	0	0	0	0	0	0	0	0	5.78681378033255e-05	0	0	0
Fungi|Ascomycota|Dothideomycetes|Capnodiales|unidentified_Capnodiales_sp|unidentified_Capnodiales_sp|Capnodiales_sp	0	0	0	0	0	0	0	0	5.78681378033255e-05	0	0	0
Fungi|Ascomycota|Dothideomycetes|Dothideales	0.00358782454380618	0.00200609544384862	0.000135025654874426	5.78681378033255e-05	0.000443655723158829	0.000405076964623278	0.00140812468654759	0.00055939199876548	0.000443655723158829	7.71575170711007e-05	0.000327919447552178	0.00493808109255044
Fungi|Ascomycota|Dothideomycetes|Dothideales|Aureobasidiaceae	0.00358782454380618	0.00200609544384862	7.71575170711007e-05	0	0.000327919447552178	0.000405076964623278	0.00136954592801204	0.000520813240229929	0.000289340689016627	3.85787585355503e-05	0.000327919447552178	0.00219898923652637
Fungi|Ascomycota|Dothideomycetes|Dothideales|Aureobasidiaceae|Aureobasidium	0.00358782454380618	0.00200609544384862	7.71575170711007e-05	0	0.000327919447552178	0.000405076964623278	0.00136954592801204	0.000520813240229929	0.000289340689016627	3.85787585355503e-05	0.000327919447552178	0.00219898923652637
Fungi|Ascomycota|Dothideomycetes|Dothideales|Aureobasidiaceae|Aureobasidium|Aureobasidium_leucospermi	0.00358782454380618	0.00200609544384862	7.71575170711007e-05	0	0.000327919447552178	0.000405076964623278	0.00136954592801204	0.000520813240229929	0.000289340689016627	3.85787585355503e-05	0.000327919447552178	0.00219898923652637
Fungi|Ascomycota|Dothideomycetes|Dothideales|Dothideaceae	0	0	0	0	0	0	0	3.85787585355503e-05	9.64468963388758e-05	3.85787585355503e-05	0	1.92893792677752e-05
Fungi|Ascomycota|Dothideomycetes|Dothideales|Dothideaceae|Rhizosphaera	0	0	0	0	0	0	0	3.85787585355503e-05	9.64468963388758e-05	3.85787585355503e-05	0	1.92893792677752e-05
Fungi|Ascomycota|Dothideomycetes|Dothideales|Dothideaceae|Rhizosphaera|Rhizosphaera_pini	0	0	0	0	0	0	0	3.85787585355503e-05	9.64468963388758e-05	3.85787585355503e-05	0	1.92893792677752e-05
Fungi|Ascomycota|Dothideomycetes|Dothideales|Incertae_sedis	0	0	5.78681378033255e-05	5.78681378033255e-05	0.000115736275606651	0	3.85787585355503e-05	0	5.78681378033255e-05	0	0	0.0027198024767563
Fungi|Ascomycota|Dothideomycetes|Dothideales|Incertae_sedis|Zalaria	0	0	5.78681378033255e-05	5.78681378033255e-05	0.000115736275606651	0	3.85787585355503e-05	0	5.78681378033255e-05	0	0	0.0027198024767563
Fungi|Ascomycota|Dothideomycetes|Dothideales|Incertae_sedis|Zalaria|Zalaria_obscura	0	0	5.78681378033255e-05	5.78681378033255e-05	0.000115736275606651	0	3.85787585355503e-05	0	5.78681378033255e-05	0	0	0.0027198024767563
Fungi|Ascomycota|Dothideomycetes|Dothideomycetes_ord_Incertae_sedis	0	0	0	1.92893792677752e-05	0	0	0	0	5.78681378033255e-05	0	0	5.78681378033255e-05
Fungi|Ascomycota|Dothideomycetes|Dothideomycetes_ord_Incertae_sedis|Eremomycetaceae	0	0	0	1.92893792677752e-05	0	0	0	0	5.78681378033255e-05	0	0	5.78681378033255e-05
Fungi|Ascomycota|Dothideomycetes|Dothideomycetes_ord_Incertae_sedis|Eremomycetaceae|unidentified	0	0	0	1.92893792677752e-05	0	0	0	0	5.78681378033255e-05	0	0	5.78681378033255e-05
Fungi|Ascomycota|Dothideomycetes|Dothideomycetes_ord_Incertae_sedis|Eremomycetaceae|unidentified|Eremomycetaceae_sp	0	0	0	1.92893792677752e-05	0	0	0	0	5.78681378033255e-05	0	0	5.78681378033255e-05
Fungi|Ascomycota|Dothideomycetes|Monoblastiales	0	0	1.92893792677752e-05	0	0	0	0.000925890204853208	0.000347208826819953	0.00129238841094094	0	0	0
Fungi|Ascomycota|Dothideomycetes|Monoblastiales|Monoblastiaceae	0	0	1.92893792677752e-05	0	0	0	0.000925890204853208	0.000347208826819953	0.00129238841094094	0	0	0
Fungi|Ascomycota|Dothideomycetes|Monoblastiales|Monoblastiaceae|Microthelia	0	0	1.92893792677752e-05	0	0	0	0.000925890204853208	0.000347208826819953	0.00129238841094094	0	0	0
Fungi|Ascomycota|Dothideomycetes|Monoblastiales|Monoblastiaceae|Microthelia|Microthelia_verruculosa	0	0	1.92893792677752e-05	0	0	0	0.000925890204853208	0.000347208826819953	0.00129238841094094	0	0	0
Fungi|Ascomycota|Dothideomycetes|Pleosporales	0.022819335673778	0.0425137919061765	0.00862235253269549	0.00293198564870182	0.0151228733459357	0.00476447667914046	0.0703097874310405	0.0201574013348251	0.0104741329424019	0.0234751745688824	0.0464874040353382	0.316345819991513
Fungi|Ascomycota|Dothideomycetes|Pleosporales|Cucurbitariaceae	0	0.00133096716947649	3.85787585355503e-05	0	0	0	0	7.71575170711007e-05	0	0	0	0
Fungi|Ascomycota|Dothideomycetes|Pleosporales|Cucurbitariaceae|Neocucurbitaria	0	0.00133096716947649	3.85787585355503e-05	0	0	0	0	7.71575170711007e-05	0	0	0	0
Fungi|Ascomycota|Dothideomycetes|Pleosporales|Cucurbitariaceae|Neocucurbitaria|Neocucurbitaria_cisticola	0	0.00133096716947649	3.85787585355503e-05	0	0	0	0	3.85787585355503e-05	0	0	0	0
Fungi|Ascomycota|Dothideomycetes|Pleosporales|Cucurbitariaceae|Neocucurbitaria|Neocucurbitaria_juglandicola	0	0	0	0	0	0	0	3.85787585355503e-05	0	0	0	0
Fungi|Ascomycota|Dothideomycetes|Pleosporales|Didymellaceae	0.0053624474364415	0.0132710929362293	0.00563249874619035	0.000694417653639906	0.0107827630106863	0.000887311446317658	0.0475676092743336	0.00470660854133714	0.00752285791443231	0.00796651363759114	0.0225492843640292	0.230932448593804
Fungi|Ascomycota|Dothideomycetes|Pleosporales|Didymellaceae|Ascochyta	0	0.000308630068284403	5.78681378033255e-05	0	0	0	0	0	0	0	0	0
Fungi|Ascomycota|Dothideomycetes|Pleosporales|Didymellaceae|Ascochyta|Ascochyta_medicaginicola	0	0.000308630068284403	5.78681378033255e-05	0	0	0	0	0	0	0	0	0
Fungi|Ascomycota|Dothideomycetes|Pleosporales|Didymellaceae|Boeremia	0	0	0	0	1.92893792677752e-05	0	3.85787585355503e-05	5.78681378033255e-05	0	0	0.000231472551213302	0
Fungi|Ascomycota|Dothideomycetes|Pleosporales|Didymellaceae|Boeremia|Boeremia_lilacis	0	0	0	0	1.92893792677752e-05	0	3.85787585355503e-05	5.78681378033255e-05	0	0	0.000231472551213302	0
Fungi|Ascomycota|Dothideomycetes|Pleosporales|Didymellaceae|Didymella	0.000868022067049882	0.00698275529493461	1.92893792677752e-05	0.000135025654874426	0.00221827861579414	9.64468963388758e-05	0.0161066316885923	0.00102233710119208	0.000848732687782107	0.00108020523899541	0.0196751668531307	0.02453609042861
Fungi|Ascomycota|Dothideomycetes|Pleosporales|Didymellaceae|Didymella|Didymella_sp	0.000868022067049882	0.00698275529493461	1.92893792677752e-05	0.000135025654874426	0.00221827861579414	9.64468963388758e-05	0.0161066316885923	0.00102233710119208	0.000848732687782107	0.00108020523899541	0.0196751668531307	0.02453609042861
Fungi|Ascomycota|Dothideomycetes|Pleosporales|Didymellaceae|Epicoccum	0.00200609544384862	0.0028741175108985	0.00162030785849311	1.92893792677752e-05	0	0	0.000154315034142201	1.92893792677752e-05	9.64468963388758e-05	0	0.000501523860962154	0
Fungi|Ascomycota|Dothideomycetes|Pleosporales|Didymellaceae|Epicoccum|Epicoccum_sp	0.00200609544384862	0.0028741175108985	0.00162030785849311	1.92893792677752e-05	0	0	0.000154315034142201	1.92893792677752e-05	9.64468963388758e-05	0	0.000501523860962154	0
Fungi|Ascomycota|Dothideomycetes|Pleosporales|Didymellaceae|Neomicrosphaeropsis	0.002488329925543	0.0031055900621118	0.00393503337062613	0.000540102619497705	0.0085451950156244	0.000790864549978782	0.0312102156552602	0.00356853516453841	0.00655838895104356	0.00688630839859573	0.00183249103043864	0.206396358165194
Fungi|Ascomycota|Dothideomycetes|Pleosporales|Didymellaceae|Neomicrosphaeropsis|Neomicrosphaeropsis_tamaricicola	0.002488329925543	0.0031055900621118	0.00393503337062613	0.000540102619497705	0.0085451950156244	0.000790864549978782	0.0312102156552602	0.00356853516453841	0.00655838895104356	0.00688630839859573	0.00183249103043864	0.206396358165194
Fungi|Ascomycota|Dothideomycetes|Pleosporales|Didymellaceae|Phoma	0	0	0	0	0	0	5.78681378033255e-05	3.85787585355503e-05	1.92893792677752e-05	0	0.000308630068284403	0
Fungi|Ascomycota|Dothideomycetes|Pleosporales|Didymellaceae|Phoma|Phoma_sp	0	0	0	0	0	0	5.78681378033255e-05	3.85787585355503e-05	1.92893792677752e-05	0	0.000308630068284403	0
Fungi|Ascomycota|Dothideomycetes|Pleosporales|Didymosphaeriaceae	0	0	0	0	1.92893792677752e-05	0	3.85787585355503e-05	3.85787585355503e-05	0	0	0	0
Fungi|Ascomycota|Dothideomycetes|Pleosporales|Didymosphaeriaceae|Alloconiothyrium	0	0	0	0	0	0	0	3.85787585355503e-05	0	0	0	0
Fungi|Ascomycota|Dothideomycetes|Pleosporales|Didymosphaeriaceae|Alloconiothyrium|Alloconiothyrium_aptrootii	0	0	0	0	0	0	0	3.85787585355503e-05	0	0	0	0
Fungi|Ascomycota|Dothideomycetes|Pleosporales|Didymosphaeriaceae|Didymosphaeria	0	0	0	0	1.92893792677752e-05	0	3.85787585355503e-05	0	0	0	0	0
Fungi|Ascomycota|Dothideomycetes|Pleosporales|Didymosphaeriaceae|Didymosphaeria|Didymosphaeria_futilis	0	0	0	0	1.92893792677752e-05	0	3.85787585355503e-05	0	0	0	0	0
Fungi|Ascomycota|Dothideomycetes|Pleosporales|Fenestellaceae	1.92893792677752e-05	3.85787585355503e-05	0.000115736275606651	0	0	9.64468963388758e-05	0	3.85787585355503e-05	0	0	1.92893792677752e-05	0
Fungi|Ascomycota|Dothideomycetes|Pleosporales|Fenestellaceae|Fenestella	1.92893792677752e-05	3.85787585355503e-05	0.000115736275606651	0	0	9.64468963388758e-05	0	3.85787585355503e-05	0	0	1.92893792677752e-05	0
Fungi|Ascomycota|Dothideomycetes|Pleosporales|Fenestellaceae|Fenestella|Fenestella_gardiennetii	1.92893792677752e-05	3.85787585355503e-05	0.000115736275606651	0	0	9.64468963388758e-05	0	3.85787585355503e-05	0	0	1.92893792677752e-05	0
Fungi|Ascomycota|Dothideomycetes|Pleosporales|Lentitheciaceae	0	0.000173604413409976	0	0	0	0	0	0	0	0	0	0
Fungi|Ascomycota|Dothideomycetes|Pleosporales|Lentitheciaceae|Darksidea	0	0.000173604413409976	0	0	0	0	0	0	0	0	0	0
Fungi|Ascomycota|Dothideomycetes|Pleosporales|Lentitheciaceae|Darksidea|Darksidea_sp	0	0.000173604413409976	0	0	0	0	0	0	0	0	0	0
Fungi|Ascomycota|Dothideomycetes|Pleosporales|Leptosphaeriaceae	0.000173604413409976	0.000327919447552178	0.000154315034142201	0	0	0	5.78681378033255e-05	0	0	0	0	0.00534315805717372
Fungi|Ascomycota|Dothideomycetes|Pleosporales|Leptosphaeriaceae|Ampelomyces	0.000173604413409976	0.000327919447552178	0.000154315034142201	0	0	0	5.78681378033255e-05	0	0	0	0	0
Fungi|Ascomycota|Dothideomycetes|Pleosporales|Leptosphaeriaceae|Ampelomyces|Ampelomyces_sp	0.000173604413409976	0.000327919447552178	0.000154315034142201	0	0	0	5.78681378033255e-05	0	0	0	0	0
Fungi|Ascomycota|Dothideomycetes|Pleosporales|Leptosphaeriaceae|unidentified	0	0	0	0	0	0	0	0	0	0	0	0.00534315805717372
Fungi|Ascomycota|Dothideomycetes|Pleosporales|Leptosphaeriaceae|unidentified|Leptosphaeriaceae_sp	0	0	0	0	0	0	0	0	0	0	0	0.00534315805717372
Fungi|Ascomycota|Dothideomycetes|Pleosporales|Lophiostomataceae	0	0	0.000192893792677752	0	0	0	0	0	0	0	0	0
Fungi|Ascomycota|Dothideomycetes|Pleosporales|Lophiostomataceae|Lophiostoma	0	0	0.000192893792677752	0	0	0	0	0	0	0	0	0
Fungi|Ascomycota|Dothideomycetes|Pleosporales|Lophiostomataceae|Lophiostoma|Lophiostoma_corticola	0	0	0.000192893792677752	0	0	0	0	0	0	0	0	0
Fungi|Ascomycota|Dothideomycetes|Pleosporales|Lophiotremataceae	0	0	0	0	0	0	0.000308630068284403	0.000308630068284403	0.000250761930481077	0	0.00104162648045986	0
Fungi|Ascomycota|Dothideomycetes|Pleosporales|Lophiotremataceae|Lophiotrema	0	0	0	0	0	0	0.000308630068284403	0.000308630068284403	0.000250761930481077	0	0.00104162648045986	0
Fungi|Ascomycota|Dothideomycetes|Pleosporales|Lophiotremataceae|Lophiotrema|Lophiotrema_mucilaginosis	0	0	0	0	0	0	0.000212183171945527	0.000192893792677752	0.000212183171945527	0	0.000964468963388758	0
Fungi|Ascomycota|Dothideomycetes|Pleosporales|Lophiotremataceae|Lophiotrema|Lophiotrema_sp	0	0	0	0	0	0	9.64468963388758e-05	0.000115736275606651	3.85787585355503e-05	0	7.71575170711007e-05	0
Fungi|Ascomycota|Dothideomycetes|Pleosporales|Massarinaceae	0	0	0	0	0	3.85787585355503e-05	0	1.92893792677752e-05	0	0	0	0
Fungi|Ascomycota|Dothideomycetes|Pleosporales|Massarinaceae|Byssothecium	0	0	0	0	0	3.85787585355503e-05	0	0	0	0	0	0
Fungi|Ascomycota|Dothideomycetes|Pleosporales|Massarinaceae|Byssothecium|Byssothecium_flumineum	0	0	0	0	0	3.85787585355503e-05	0	0	0	0	0	0
Fungi|Ascomycota|Dothideomycetes|Pleosporales|Massarinaceae|Neottiosporina	0	0	0	0	0	0	0	1.92893792677752e-05	0	0	0	0
Fungi|Ascomycota|Dothideomycetes|Pleosporales|Massarinaceae|Neottiosporina|Neottiosporina_sp	0	0	0	0	0	0	0	1.92893792677752e-05	0	0	0	0
Fungi|Ascomycota|Dothideomycetes|Pleosporales|Phaeosphaeriaceae	0	0	3.85787585355503e-05	0	0	0	0	0	0	0	3.85787585355503e-05	0.00136954592801204
Fungi|Ascomycota|Dothideomycetes|Pleosporales|Phaeosphaeriaceae|Parastagonospora	0	0	3.85787585355503e-05	0	0	0	0	0	0	0	0	0
Fungi|Ascomycota|Dothideomycetes|Pleosporales|Phaeosphaeriaceae|Parastagonospora|Parastagonospora_nodorum	0	0	3.85787585355503e-05	0	0	0	0	0	0	0	0	0
Fungi|Ascomycota|Dothideomycetes|Pleosporales|Phaeosphaeriaceae|Phaeosphaeria	0	0	0	0	0	0	0	0	0	0	0	0.00136954592801204
Fungi|Ascomycota|Dothideomycetes|Pleosporales|Phaeosphaeriaceae|Phaeosphaeria|Phaeosphaeria_sp	0	0	0	0	0	0	0	0	0	0	0	0.00136954592801204
Fungi|Ascomycota|Dothideomycetes|Pleosporales|Phaeosphaeriaceae|Setophoma	0	0	0	0	0	0	0	0	0	0	3.85787585355503e-05	0
Fungi|Ascomycota|Dothideomycetes|Pleosporales|Phaeosphaeriaceae|Setophoma|Setophoma_longinqua	0	0	0	0	0	0	0	0	0	0	3.85787585355503e-05	0
Fungi|Ascomycota|Dothideomycetes|Pleosporales|Pleosporaceae	0.0169360749971066	0.0264071602175842	0.00244975116700745	0.00204467420238417	0.00376142895721616	0.00356853516453841	0.0210640021604105	0.0137533274179237	0.00233401489140079	0.0149878476910613	0.00561320936692257	0.0666448053701632
Fungi|Ascomycota|Dothideomycetes|Pleosporales|Pleosporaceae|Alternaria	0.0167817599629644	0.025134061185911	0.00239188302920412	0.00150457158288646	0.00335635199259288	0.00345279888893175	0.0209289765055361	0.0135025654874426	0.00221827861579414	0.0147177963813124	0.0055167624705837	0.0474325836194591
Fungi|Ascomycota|Dothideomycetes|Pleosporales|Pleosporaceae|Alternaria|Alternaria_alternata	0.00358782454380618	0.00522742178156707	0.00117665213533429	0.000115736275606651	0.000771575170711007	0.000212183171945527	0.00104162648045986	0.000462945102426604	0.000424366343891054	0.0025654874426141	0.000135025654874426	0.00227614675359747
Fungi|Ascomycota|Dothideomycetes|Pleosporales|Pleosporaceae|Alternaria|Alternaria_sp	0.0131939354191582	0.019906639404344	0.00121523089386984	0.00138883530727981	0.00258477682188187	0.00324061571698623	0.0198873500250762	0.013039620385016	0.00179391227190309	0.0121523089386984	0.00538173681570927	0.0451564368658617
Fungi|Ascomycota|Dothideomycetes|Pleosporales|Pleosporaceae|Curvularia	0	0	0	0.000482234481694379	0	3.85787585355503e-05	0	0	0	0	0	0
Fungi|Ascomycota|Dothideomycetes|Pleosporales|Pleosporaceae|Curvularia|Curvularia_sp	0	0	0	0.000482234481694379	0	3.85787585355503e-05	0	0	0	0	0	0
Fungi|Ascomycota|Dothideomycetes|Pleosporales|Pleosporaceae|Ulocladium	0.000154315034142201	0.00127309903167316	5.78681378033255e-05	5.78681378033255e-05	0.000154315034142201	7.71575170711007e-05	0.000135025654874426	0.000250761930481077	7.71575170711007e-05	0.000270051309748852	5.78681378033255e-05	0.0191929323714363
Fungi|Ascomycota|Dothideomycetes|Pleosporales|Pleosporaceae|Ulocladium|Ulocladium_chartarum	0.000154315034142201	0.00127309903167316	5.78681378033255e-05	5.78681378033255e-05	0.000154315034142201	7.71575170711007e-05	0.000135025654874426	0.000250761930481077	7.71575170711007e-05	0.000270051309748852	5.78681378033255e-05	0.0191929323714363
Fungi|Ascomycota|Dothideomycetes|Pleosporales|Pleosporaceae|unidentified	0	0	0	0	0.000250761930481077	0	0	0	3.85787585355503e-05	0	3.85787585355503e-05	1.92893792677752e-05
Fungi|Ascomycota|Dothideomycetes|Pleosporales|Pleosporaceae|unidentified|Pleosporaceae_sp	0	0	0	0	0.000250761930481077	0	0	0	3.85787585355503e-05	0	3.85787585355503e-05	1.92893792677752e-05
Fungi|Ascomycota|Dothideomycetes|Pleosporales|Pleosporales_fam_Incertae_sedis	9.64468963388758e-05	0	0	0	0	0	0	0	0	0	1.92893792677752e-05	0
Fungi|Ascomycota|Dothideomycetes|Pleosporales|Pleosporales_fam_Incertae_sedis|Aaosphaeria	0	0	0	0	0	0	0	0	0	0	1.92893792677752e-05	0
Fungi|Ascomycota|Dothideomycetes|Pleosporales|Pleosporales_fam_Incertae_sedis|Aaosphaeria|Aaosphaeria_arxii	0	0	0	0	0	0	0	0	0	0	1.92893792677752e-05	0
Fungi|Ascomycota|Dothideomycetes|Pleosporales|Pleosporales_fam_Incertae_sedis|Thyrostroma	9.64468963388758e-05	0	0	0	0	0	0	0	0	0	0	0
Fungi|Ascomycota|Dothideomycetes|Pleosporales|Pleosporales_fam_Incertae_sedis|Thyrostroma|Thyrostroma_sp	9.64468963388758e-05	0	0	0	0	0	0	0	0	0	0	0
Fungi|Ascomycota|Dothideomycetes|Pleosporales|Sporormiaceae	0.000154315034142201	0.000617260136568805	0	0.000154315034142201	0.000115736275606651	7.71575170711007e-05	0.000270051309748852	0.000578681378033255	0.000115736275606651	0.000192893792677752	0.000482234481694379	0.000540102619497705
Fungi|Ascomycota|Dothideomycetes|Pleosporales|Sporormiaceae|Preussia	0.000154315034142201	0.000617260136568805	0	0.000154315034142201	0.000115736275606651	7.71575170711007e-05	0.000270051309748852	0.000578681378033255	0.000115736275606651	0.000192893792677752	0.000482234481694379	0.000540102619497705
Fungi|Ascomycota|Dothideomycetes|Pleosporales|Sporormiaceae|Preussia|Preussia_sp	0.000154315034142201	0.000617260136568805	0	0.000154315034142201	0.000115736275606651	7.71575170711007e-05	0.000270051309748852	0.000578681378033255	0.000115736275606651	0.000192893792677752	0.000482234481694379	0.000540102619497705
Fungi|Ascomycota|Dothideomycetes|Pleosporales|Trematosphaeriaceae	0	1.92893792677752e-05	0	0	0	3.85787585355503e-05	0	0.000443655723158829	0	0	0	0
Fungi|Ascomycota|Dothideomycetes|Pleosporales|Trematosphaeriaceae|Trematosphaeria	0	1.92893792677752e-05	0	0	0	3.85787585355503e-05	0	0.000443655723158829	0	0	0	0
Fungi|Ascomycota|Dothideomycetes|Pleosporales|Trematosphaeriaceae|Trematosphaeria|Trematosphaeria_sp	0	1.92893792677752e-05	0	0	0	3.85787585355503e-05	0	0.000443655723158829	0	0	0	0
Fungi|Ascomycota|Dothideomycetes|Pleosporales|unidentified_Pleosporales_sp	7.71575170711007e-05	0.000327919447552178	0	3.85787585355503e-05	0.000443655723158829	5.78681378033255e-05	0.00100304772192431	0.000192893792677752	0.000250761930481077	0.000327919447552178	0.0167238918251611	0.0115157594228618
Fungi|Ascomycota|Dothideomycetes|Pleosporales|unidentified_Pleosporales_sp|unidentified_Pleosporales_sp	7.71575170711007e-05	0.000327919447552178	0	3.85787585355503e-05	0.000443655723158829	5.78681378033255e-05	0.00100304772192431	0.000192893792677752	0.000250761930481077	0.000327919447552178	0.0167238918251611	0.0115157594228618
Fungi|Ascomycota|Dothideomycetes|Pleosporales|unidentified_Pleosporales_sp|unidentified_Pleosporales_sp|Pleosporales_sp	7.71575170711007e-05	0.000327919447552178	0	3.85787585355503e-05	0.000443655723158829	5.78681378033255e-05	0.00100304772192431	0.000192893792677752	0.000250761930481077	0.000327919447552178	0.0167238918251611	0.0115157594228618
Fungi|Ascomycota|Eurotiomycetes	0.0357625091624552	0.203811581343312	0.0149685583117935	0.0558620423594769	0.0230122294664558	0.00366498206087728	0.0216812622969793	0.0213147640908916	0.0227421781567069	0.0641564754446202	0.10516569576791	0.269877705335442
Fungi|Ascomycota|Eurotiomycetes|Chaetothyriales	0.000308630068284403	0.00055939199876548	0.00702133405347016	0.0409899309440222	0.00235330427066857	0.000270051309748852	0.000270051309748852	0.0138304849349948	0.000231472551213302	0.000192893792677752	0.000848732687782107	0.00243046178773967
Fungi|Ascomycota|Eurotiomycetes|Chaetothyriales|Cyphellophoraceae	0	0	0	0	0	0	1.92893792677752e-05	1.92893792677752e-05	1.92893792677752e-05	0	0.000173604413409976	0
Fungi|Ascomycota|Eurotiomycetes|Chaetothyriales|Cyphellophoraceae|Cyphellophora	0	0	0	0	0	0	1.92893792677752e-05	1.92893792677752e-05	1.92893792677752e-05	0	0.000173604413409976	0
Fungi|Ascomycota|Eurotiomycetes|Chaetothyriales|Cyphellophoraceae|Cyphellophora|Cyphellophora_fusarioides	0	0	0	0	0	0	0	1.92893792677752e-05	0	0	7.71575170711007e-05	0
Fungi|Ascomycota|Eurotiomycetes|Chaetothyriales|Cyphellophoraceae|Cyphellophora|Cyphellophora_sessilis	0	0	0	0	0	0	1.92893792677752e-05	0	1.92893792677752e-05	0	9.64468963388758e-05	0
Fungi|Ascomycota|Eurotiomycetes|Chaetothyriales|Herpotrichiellaceae	7.71575170711007e-05	0.00055939199876548	0.00439797847305274	0.0409899309440222	0.000964468963388758	0.000270051309748852	0.000135025654874426	0.0137919061764592	0.000154315034142201	0.000192893792677752	0.000424366343891054	0.000347208826819953
Fungi|Ascomycota|Eurotiomycetes|Chaetothyriales|Herpotrichiellaceae|Exophiala	3.85787585355503e-05	5.78681378033255e-05	0.00439797847305274	0	0	0	0	7.71575170711007e-05	0	0	0	0
Fungi|Ascomycota|Eurotiomycetes|Chaetothyriales|Herpotrichiellaceae|Exophiala|Exophiala_aquamarina	3.85787585355503e-05	5.78681378033255e-05	0.00439797847305274	0	0	0	0	7.71575170711007e-05	0	0	0	0
Fungi|Ascomycota|Eurotiomycetes|Chaetothyriales|Herpotrichiellaceae|Phialophora	0	0.000501523860962154	0	0.0409899309440222	0.000906600825585433	0.000270051309748852	0.000135025654874426	0.0137147486593881	7.71575170711007e-05	0.000192893792677752	0.000366498206087728	0.000347208826819953
Fungi|Ascomycota|Eurotiomycetes|Chaetothyriales|Herpotrichiellaceae|Phialophora|Phialophora_geniculata	0	0.000501523860962154	0	0	0	0	0.000135025654874426	0.0137147486593881	7.71575170711007e-05	0	0	0
Fungi|Ascomycota|Eurotiomycetes|Chaetothyriales|Herpotrichiellaceae|Phialophora|Phialophora_sp	0	0	0	0.0409899309440222	0.000906600825585433	0.000270051309748852	0	0	0	0.000192893792677752	0.000366498206087728	0.000347208826819953
Fungi|Ascomycota|Eurotiomycetes|Chaetothyriales|Herpotrichiellaceae|Rhinocladiella	0	0	0	0	5.78681378033255e-05	0	0	0	5.78681378033255e-05	0	0	0
Fungi|Ascomycota|Eurotiomycetes|Chaetothyriales|Herpotrichiellaceae|Rhinocladiella|Rhinocladiella_atrovirens	0	0	0	0	5.78681378033255e-05	0	0	0	5.78681378033255e-05	0	0	0
Fungi|Ascomycota|Eurotiomycetes|Chaetothyriales|Herpotrichiellaceae|unidentified	3.85787585355503e-05	0	0	0	0	0	0	0	1.92893792677752e-05	0	5.78681378033255e-05	0
Fungi|Ascomycota|Eurotiomycetes|Chaetothyriales|Herpotrichiellaceae|unidentified|Herpotrichiellaceae_sp	3.85787585355503e-05	0	0	0	0	0	0	0	1.92893792677752e-05	0	5.78681378033255e-05	0
Fungi|Ascomycota|Eurotiomycetes|Chaetothyriales|Trichomeriaceae	0	0	0.000694417653639906	0	0	0	0	0	1.92893792677752e-05	0	0	0.00189035916824197
Fungi|Ascomycota|Eurotiomycetes|Chaetothyriales|Trichomeriaceae|Arthrocladium	0	0	0.000694417653639906	0	0	0	0	0	1.92893792677752e-05	0	0	0
Fungi|Ascomycota|Eurotiomycetes|Chaetothyriales|Trichomeriaceae|Arthrocladium|Arthrocladium_tropicale	0	0	0.000694417653639906	0	0	0	0	0	1.92893792677752e-05	0	0	0
Fungi|Ascomycota|Eurotiomycetes|Chaetothyriales|Trichomeriaceae|Knufia	0	0	0	0	0	0	0	0	0	0	0	0.00189035916824197
Fungi|Ascomycota|Eurotiomycetes|Chaetothyriales|Trichomeriaceae|Knufia|Knufia_petricola	0	0	0	0	0	0	0	0	0	0	0	0.00189035916824197
Fungi|Ascomycota|Eurotiomycetes|Chaetothyriales|unidentified_Chaetothyriales_sp	0.000231472551213302	0	0.00192893792677752	0	0.00138883530727981	0	0.000115736275606651	1.92893792677752e-05	3.85787585355503e-05	0	0.000250761930481077	0.000192893792677752
Fungi|Ascomycota|Eurotiomycetes|Chaetothyriales|unidentified_Chaetothyriales_sp|unidentified_Chaetothyriales_sp	0.000231472551213302	0	0.00192893792677752	0	0.00138883530727981	0	0.000115736275606651	1.92893792677752e-05	3.85787585355503e-05	0	0.000250761930481077	0.000192893792677752
Fungi|Ascomycota|Eurotiomycetes|Chaetothyriales|unidentified_Chaetothyriales_sp|unidentified_Chaetothyriales_sp|Chaetothyriales_sp	0.000231472551213302	0	0.00192893792677752	0	0.00138883530727981	0	0.000115736275606651	1.92893792677752e-05	3.85787585355503e-05	0	0.000250761930481077	0.000192893792677752
Fungi|Ascomycota|Eurotiomycetes|Eurotiales	0.0199452181628795	0.00399290150842946	0.00493808109255044	0.00214112109872304	0.0137919061764592	0.00169746537556421	0.00821727556807222	0.0023340148914008	0.00925890204853208	0.0166853130666255	0.102696655221635	0.254311176266348
Fungi|Ascomycota|Eurotiomycetes|Eurotiales|Aspergillaceae	0.019559430577524	0.00383858647428726	0.00416650592183943	0.00206396358165194	0.0136954592801204	0.00160101847922534	0.00821727556807222	0.0023340148914008	0.00896956135951545	0.01664673430809	0.102600208325296	0.254234018749277
Fungi|Ascomycota|Eurotiomycetes|Eurotiales|Aspergillaceae|Aspergillus	0.0184406465799931	0.00358782454380618	0.00177462289263532	0.00140812468654759	0.00922032328999653	0.000366498206087728	0.00769646232784229	0.00167817599629644	0.00372285019868061	0.0116893638362717	0.0888661702866402	0.205759808649358
Fungi|Ascomycota|Eurotiomycetes|Eurotiales|Aspergillaceae|Aspergillus|Aspergillus_aeneus	0	0.000231472551213302	7.71575170711007e-05	0	1.92893792677752e-05	0	0	0	0	0	0	0
Fungi|Ascomycota|Eurotiomycetes|Eurotiales|Aspergillaceae|Aspergillus|Aspergillus_caespitosus	0	0.000231472551213302	0	0	0.000115736275606651	0	0	5.78681378033255e-05	3.85787585355503e-05	0	0	0
Fungi|Ascomycota|Eurotiomycetes|Eurotiales|Aspergillaceae|Aspergillus|Aspergillus_egyptiacus	5.78681378033255e-05	5.78681378033255e-05	0	0	0	0	0	0	0	0	0	0
Fungi|Ascomycota|Eurotiomycetes|Eurotiales|Aspergillaceae|Aspergillus|Aspergillus_flavus	0.0028741175108985	0.000327919447552178	0.000231472551213302	0	0.000289340689016627	0	0.000289340689016627	0	1.92893792677752e-05	0	1.92893792677752e-05	0
Fungi|Ascomycota|Eurotiomycetes|Eurotiales|Aspergillaceae|Aspergillus|Aspergillus_foetidus	0	0	0	0	0	0	0	0	0	0.00352995640600285	0	0
Fungi|Ascomycota|Eurotiomycetes|Eurotiales|Aspergillaceae|Aspergillus|Aspergillus_fumigatus	0.00202538482311639	0.000482234481694379	0.00115736275606651	0.00100304772192431	0.00171675475483199	0.000250761930481077	0.00563249874619035	0.00115736275606651	0.002488329925543	0.000443655723158829	0.0850854519501562	0.18346128621581
Fungi|Ascomycota|Eurotiomycetes|Eurotiales|Aspergillaceae|Aspergillus|Aspergillus_proliferans	0	0	0.000135025654874426	9.64468963388758e-05	0.000192893792677752	5.78681378033255e-05	0.000540102619497705	0.000154315034142201	0.000578681378033255	0.000154315034142201	0.00351066702673508	0.0218548667103893
Fungi|Ascomycota|Eurotiomycetes|Eurotiales|Aspergillaceae|Aspergillus|Aspergillus_rugulosus	1.92893792677752e-05	1.92893792677752e-05	0	1.92893792677752e-05	0	0	0	0	0	0	0	0
Fungi|Ascomycota|Eurotiomycetes|Eurotiales|Aspergillaceae|Aspergillus|Aspergillus_sp	0.0103583966667953	0.00123452027313761	7.71575170711007e-05	0.000231472551213302	0.000212183171945527	3.85787585355503e-05	0.000578681378033255	0.000154315034142201	0.000270051309748852	0.00750356853516454	5.78681378033255e-05	0.000135025654874426
Fungi|Ascomycota|Eurotiomycetes|Eurotiales|Aspergillaceae|Aspergillus|Aspergillus_sydowii	0.000385787585355503	5.78681378033255e-05	0	0	1.92893792677752e-05	0	1.92893792677752e-05	0	0	0	0	0
Fungi|Ascomycota|Eurotiomycetes|Eurotiales|Aspergillaceae|Aspergillus|Aspergillus_terreus	0	7.71575170711007e-05	0	0	1.92893792677752e-05	0	0	1.92893792677752e-05	0	1.92893792677752e-05	1.92893792677752e-05	7.71575170711007e-05
Fungi|Ascomycota|Eurotiomycetes|Eurotiales|Aspergillaceae|Aspergillus|Aspergillus_unguis	0	0	1.92893792677752e-05	0	0	0	7.71575170711007e-05	0	0	0	0	0
Fungi|Ascomycota|Eurotiomycetes|Eurotiales|Aspergillaceae|Aspergillus|Aspergillus_versicolor	0.00266193433895297	0.000713707032907681	7.71575170711007e-05	0	0.00659696770957911	1.92893792677752e-05	0.000250761930481077	7.71575170711007e-05	0.000231472551213302	3.85787585355503e-05	0.000173604413409976	0.000135025654874426
Fungi|Ascomycota|Eurotiomycetes|Eurotiales|Aspergillaceae|Aspergillus|Aspergillus_wentii	5.78681378033255e-05	0.000154315034142201	0	5.78681378033255e-05	3.85787585355503e-05	0	1.92893792677752e-05	0	0	0	0	5.78681378033255e-05
Fungi|Ascomycota|Eurotiomycetes|Eurotiales|Aspergillaceae|Aspergillus|Aspergillus_xerophilus	0	0	0	0	0	0	0.000289340689016627	5.78681378033255e-05	9.64468963388758e-05	0	0	3.85787585355503e-05
Fungi|Ascomycota|Eurotiomycetes|Eurotiales|Aspergillaceae|Eurotium	0	0	0	0	1.92893792677752e-05	0	1.92893792677752e-05	5.78681378033255e-05	0	0	0	0.000231472551213302
Fungi|Ascomycota|Eurotiomycetes|Eurotiales|Aspergillaceae|Eurotium|Eurotium_sp	0	0	0	0	1.92893792677752e-05	0	1.92893792677752e-05	5.78681378033255e-05	0	0	0	0.000231472551213302
Fungi|Ascomycota|Eurotiomycetes|Eurotiales|Aspergillaceae|Penicillium	0.00111878399753096	0.000250761930481077	0.000501523860962154	0.000135025654874426	0.00351066702673508	0.00104162648045986	0.000482234481694379	0.00059797075730103	0.000810153929246557	0.00449442536939161	0.0131553566606227	0.0030284325450407
Fungi|Ascomycota|Eurotiomycetes|Eurotiales|Aspergillaceae|Penicillium|Penicillium_aeneum	0	0	3.85787585355503e-05	0	0	0	0	0	3.85787585355503e-05	0	0	5.78681378033255e-05
Fungi|Ascomycota|Eurotiomycetes|Eurotiales|Aspergillaceae|Penicillium|Penicillium_bilaiae	0	1.92893792677752e-05	0	0	0.00254619806334632	5.78681378033255e-05	0	0	0	1.92893792677752e-05	3.85787585355503e-05	5.78681378033255e-05
Fungi|Ascomycota|Eurotiomycetes|Eurotiales|Aspergillaceae|Penicillium|Penicillium_canescens	0	0	0	0	5.78681378033255e-05	0	0	0	0	0	0	0
Fungi|Ascomycota|Eurotiomycetes|Eurotiales|Aspergillaceae|Penicillium|Penicillium_chrysogenum	0.000964468963388758	0.000231472551213302	0.000250761930481077	9.64468963388758e-05	0.000250761930481077	0.000906600825585433	0.000424366343891054	0.000482234481694379	0.000385787585355503	0.00447513599012384	0.0130781991435516	0.00163959723776089
Fungi|Ascomycota|Eurotiomycetes|Eurotiales|Aspergillaceae|Penicillium|Penicillium_corylophilum	0	0	0	0	0	0	0	0	0	0	0	0.00115736275606651
Fungi|Ascomycota|Eurotiomycetes|Eurotiales|Aspergillaceae|Penicillium|Penicillium_glabrum	0.000154315034142201	0	3.85787585355503e-05	0	0.00063654951583658	0	5.78681378033255e-05	0.000115736275606651	0.000154315034142201	0	0	3.85787585355503e-05
Fungi|Ascomycota|Eurotiomycetes|Eurotiales|Aspergillaceae|Penicillium|Penicillium_sanguifluum	0	0	0.000173604413409976	3.85787585355503e-05	1.92893792677752e-05	7.71575170711007e-05	0	0	0.000231472551213302	0	0	7.71575170711007e-05
Fungi|Ascomycota|Eurotiomycetes|Eurotiales|Aspergillaceae|Penicillium|Penicillium_sp	0	0	0	0	0	0	0	0	0	0	3.85787585355503e-05	0
Fungi|Ascomycota|Eurotiomycetes|Eurotiales|Aspergillaceae|Phialosimplex	0	0	0.00189035916824197	0.000520813240229929	0.000945179584120983	0.000192893792677752	1.92893792677752e-05	0	0.00443655723158829	0.000462945102426604	0.000578681378033255	0.045214305003665
Fungi|Ascomycota|Eurotiomycetes|Eurotiales|Aspergillaceae|Phialosimplex|Phialosimplex_salinarum	0	0	0.00189035916824197	0.000520813240229929	0.000945179584120983	0.000192893792677752	1.92893792677752e-05	0	0.00443655723158829	0.000462945102426604	0.000578681378033255	0.045214305003665
Fungi|Ascomycota|Eurotiomycetes|Eurotiales|Trichocomaceae	0.000385787585355503	0.000154315034142201	0.000713707032907681	7.71575170711007e-05	9.64468963388758e-05	9.64468963388758e-05	0	0	0.000289340689016627	3.85787585355503e-05	9.64468963388758e-05	7.71575170711007e-05
Fungi|Ascomycota|Eurotiomycetes|Eurotiales|Trichocomaceae|Talaromyces	0	0	0.000135025654874426	7.71575170711007e-05	9.64468963388758e-05	9.64468963388758e-05	0	0	0.000289340689016627	3.85787585355503e-05	9.64468963388758e-05	7.71575170711007e-05
Fungi|Ascomycota|Eurotiomycetes|Eurotiales|Trichocomaceae|Talaromyces|Talaromyces_purpureogenus	0	0	0.000135025654874426	7.71575170711007e-05	9.64468963388758e-05	5.78681378033255e-05	0	0	0.000289340689016627	3.85787585355503e-05	9.64468963388758e-05	7.71575170711007e-05
Fungi|Ascomycota|Eurotiomycetes|Eurotiales|Trichocomaceae|Talaromyces|Talaromyces_rugulosus	0	0	0	0	0	3.85787585355503e-05	0	0	0	0	0	0
Fungi|Ascomycota|Eurotiomycetes|Eurotiales|Trichocomaceae|Thermomyces	0.000385787585355503	0.000154315034142201	0.000578681378033255	0	0	0	0	0	0	0	0	0
Fungi|Ascomycota|Eurotiomycetes|Eurotiales|Trichocomaceae|Thermomyces|Thermomyces_lanuginosus	0.000385787585355503	0.000154315034142201	0.000578681378033255	0	0	0	0	0	0	0	0	0
Fungi|Ascomycota|Eurotiomycetes|Eurotiales|unidentified_Eurotiales_sp	0	0	5.78681378033255e-05	0	0	0	0	0	0	0	0	0
Fungi|Ascomycota|Eurotiomycetes|Eurotiales|unidentified_Eurotiales_sp|unidentified_Eurotiales_sp	0	0	5.78681378033255e-05	0	0	0	0	0	0	0	0	0
Fungi|Ascomycota|Eurotiomycetes|Eurotiales|unidentified_Eurotiales_sp|unidentified_Eurotiales_sp|Eurotiales_sp	0	0	5.78681378033255e-05	0	0	0	0	0	0	0	0	0
Fungi|Ascomycota|Eurotiomycetes|Onygenales	0.0155086609312912	0.199220709077582	0.00300914316577293	0.0122487558350372	0.00684772964006018	0.00167817599629644	0.0131746460398904	0.00515026426449597	0.0132518035569615	0.0472782685853169	0.00158172909995756	0.0131360672813549
Fungi|Ascomycota|Eurotiomycetes|Onygenales|Arthrodermataceae	0	3.85787585355503e-05	0	0	0	0	0	0	0	0	0	0
Fungi|Ascomycota|Eurotiomycetes|Onygenales|Arthrodermataceae|Trichophyton	0	3.85787585355503e-05	0	0	0	0	0	0	0	0	0	0
Fungi|Ascomycota|Eurotiomycetes|Onygenales|Arthrodermataceae|Trichophyton|Trichophyton_ajelloi	0	3.85787585355503e-05	0	0	0	0	0	0	0	0	0	0
Fungi|Ascomycota|Eurotiomycetes|Onygenales|Gymnoascaceae	0.0146213494849736	0.00158172909995756	0.000732996412175456	0.00146599282435091	0.0065969677095791	0.000868022067049882	0.0128467265923383	0.00165888661702866	0.0118243894911462	0.047104664171907	0.00142741406581536	0.0127117009374638
Fungi|Ascomycota|Eurotiomycetes|Onygenales|Gymnoascaceae|Gymnoascus	0.0146213494849736	0.00158172909995756	0.000732996412175456	0.00146599282435091	0.0065969677095791	0.000868022067049882	0.0128467265923383	0.00165888661702866	0.0118243894911462	0.047104664171907	0.00142741406581536	0.0127117009374638
Fungi|Ascomycota|Eurotiomycetes|Onygenales|Gymnoascaceae|Gymnoascus|Gymnoascus_petalosporus	0.00327919447552178	0.000366498206087728	9.64468963388758e-05	0	1.92893792677752e-05	3.85787585355503e-05	0.000964468963388758	9.64468963388758e-05	0.000135025654874426	3.85787585355503e-05	5.78681378033255e-05	0.000405076964623278
Fungi|Ascomycota|Eurotiomycetes|Onygenales|Gymnoascaceae|Gymnoascus|Gymnoascus_sp	0.0113421550094518	0.00121523089386984	0.00063654951583658	0.00146599282435091	0.00657767833031133	0.000829443308514332	0.0118822576289495	0.00156243972068979	0.0116893638362717	0.0470660854133714	0.00136954592801204	0.0123066239728406
Fungi|Ascomycota|Eurotiomycetes|Onygenales|Onygenaceae	1.92893792677752e-05	0.00364569268160951	0	0.010724894872883	0	0	0	9.64468963388758e-05	0	0	1.92893792677752e-05	5.78681378033255e-05
Fungi|Ascomycota|Eurotiomycetes|Onygenales|Onygenaceae|unidentified	1.92893792677752e-05	0.00364569268160951	0	0.010724894872883	0	0	0	9.64468963388758e-05	0	0	1.92893792677752e-05	5.78681378033255e-05
Fungi|Ascomycota|Eurotiomycetes|Onygenales|Onygenaceae|unidentified|Onygenaceae_sp	1.92893792677752e-05	0.00364569268160951	0	0.010724894872883	0	0	0	9.64468963388758e-05	0	0	1.92893792677752e-05	5.78681378033255e-05
Fungi|Ascomycota|Eurotiomycetes|Onygenales|Onygenales_fam_Incertae_sedis	0.000540102619497705	0.0187106978897419	0.00063654951583658	5.78681378033255e-05	0.000250761930481077	9.64468963388758e-05	5.78681378033255e-05	0.000752285791443231	0.00117665213533429	0.000173604413409976	0.000135025654874426	0.000327919447552178
Fungi|Ascomycota|Eurotiomycetes|Onygenales|Onygenales_fam_Incertae_sedis|Chrysosporium	0.000540102619497705	0.0187106978897419	0.000135025654874426	0	0	0	0	0.000732996412175456	0	0	0	0
Fungi|Ascomycota|Eurotiomycetes|Onygenales|Onygenales_fam_Incertae_sedis|Chrysosporium|Chrysosporium_carmichaelii	0.000520813240229929	0	0	0	0	0	0	0	0	0	0	0
Fungi|Ascomycota|Eurotiomycetes|Onygenales|Onygenales_fam_Incertae_sedis|Chrysosporium|Chrysosporium_chiropterorum	1.92893792677752e-05	0.0182863315458509	0	0	0	0	0	0.000520813240229929	0	0	0	0
Fungi|Ascomycota|Eurotiomycetes|Onygenales|Onygenales_fam_Incertae_sedis|Chrysosporium|Chrysosporium_sp	0	0.000424366343891054	0.000135025654874426	0	0	0	0	0.000212183171945527	0	0	0	0
Fungi|Ascomycota|Eurotiomycetes|Onygenales|Onygenales_fam_Incertae_sedis|Malbranchea	0	0	0.000501523860962154	5.78681378033255e-05	0.000250761930481077	9.64468963388758e-05	5.78681378033255e-05	1.92893792677752e-05	0.00117665213533429	0.000173604413409976	0.000135025654874426	0.000327919447552178
Fungi|Ascomycota|Eurotiomycetes|Onygenales|Onygenales_fam_Incertae_sedis|Malbranchea|Malbranchea_gypsea	0	0	0.000501523860962154	5.78681378033255e-05	0.000250761930481077	9.64468963388758e-05	5.78681378033255e-05	1.92893792677752e-05	0.00117665213533429	0.000173604413409976	0.000135025654874426	0.000327919447552178
Fungi|Ascomycota|Eurotiomycetes|Onygenales|unidentified_Onygenales_sp	0.000327919447552178	0.175244010647737	0.00163959723776089	0	0	0.000713707032907681	0.000270051309748852	0.0026426449596852	0.000250761930481077	0	0	3.85787585355503e-05
Fungi|Ascomycota|Eurotiomycetes|Onygenales|unidentified_Onygenales_sp|unidentified_Onygenales_sp	0.000327919447552178	0.175244010647737	0.00163959723776089	0	0	0.000713707032907681	0.000270051309748852	0.0026426449596852	0.000250761930481077	0	0	3.85787585355503e-05
Fungi|Ascomycota|Eurotiomycetes|Onygenales|unidentified_Onygenales_sp|unidentified_Onygenales_sp|Onygenales_sp	0.000327919447552178	0.175244010647737	0.00163959723776089	0	0	0.000713707032907681	0.000270051309748852	0.0026426449596852	0.000250761930481077	0	0	3.85787585355503e-05
Fungi|Ascomycota|Eurotiomycetes|Verrucariales	0	3.85787585355503e-05	0	0.000482234481694379	1.92893792677752e-05	1.92893792677752e-05	1.92893792677752e-05	0	0	0	3.85787585355503e-05	0
Fungi|Ascomycota|Eurotiomycetes|Verrucariales|Verrucariaceae	0	3.85787585355503e-05	0	0.000482234481694379	1.92893792677752e-05	1.92893792677752e-05	1.92893792677752e-05	0	0	0	3.85787585355503e-05	0
Fungi|Ascomycota|Eurotiomycetes|Verrucariales|Verrucariaceae|Placidium	0	3.85787585355503e-05	0	0.000482234481694379	1.92893792677752e-05	1.92893792677752e-05	0	0	0	0	0	0
Fungi|Ascomycota|Eurotiomycetes|Verrucariales|Verrucariaceae|Placidium|Placidium_arboreum	0	3.85787585355503e-05	0	0.000482234481694379	1.92893792677752e-05	1.92893792677752e-05	0	0	0	0	0	0
Fungi|Ascomycota|Eurotiomycetes|Verrucariales|Verrucariaceae|unidentified	0	0	0	0	0	0	1.92893792677752e-05	0	0	0	3.85787585355503e-05	0
Fungi|Ascomycota|Eurotiomycetes|Verrucariales|Verrucariaceae|unidentified|Verrucariaceae_sp	0	0	0	0	0	0	1.92893792677752e-05	0	0	0	3.85787585355503e-05	0
Fungi|Ascomycota|Lecanoromycetes	0	5.78681378033255e-05	0.00210254234018749	0	0	0	9.64468963388758e-05	0	5.78681378033255e-05	0.000385787585355503	0.000212183171945527	0
Fungi|Ascomycota|Lecanoromycetes|Lecanorales	0	1.92893792677752e-05	0.00210254234018749	0	0	0	5.78681378033255e-05	0	5.78681378033255e-05	0	0.000192893792677752	0
Fungi|Ascomycota|Lecanoromycetes|Lecanorales|Lecanoraceae	0	0	0	0	0	0	5.78681378033255e-05	0	0	0	0.000192893792677752	0
Fungi|Ascomycota|Lecanoromycetes|Lecanorales|Lecanoraceae|Lecidella	0	0	0	0	0	0	5.78681378033255e-05	0	0	0	0.000192893792677752	0
Fungi|Ascomycota|Lecanoromycetes|Lecanorales|Lecanoraceae|Lecidella|Lecidella_sp	0	0	0	0	0	0	5.78681378033255e-05	0	0	0	0.000192893792677752	0
Fungi|Ascomycota|Lecanoromycetes|Lecanorales|Ramalinaceae	0	1.92893792677752e-05	0.00210254234018749	0	0	0	0	0	5.78681378033255e-05	0	0	0
Fungi|Ascomycota|Lecanoromycetes|Lecanorales|Ramalinaceae|Phyllopsora	0	1.92893792677752e-05	0.00210254234018749	0	0	0	0	0	5.78681378033255e-05	0	0	0
Fungi|Ascomycota|Lecanoromycetes|Lecanorales|Ramalinaceae|Phyllopsora|Phyllopsora_parvifolia	0	1.92893792677752e-05	0.00210254234018749	0	0	0	0	0	5.78681378033255e-05	0	0	0
Fungi|Ascomycota|Lecanoromycetes|Peltigerales	0	3.85787585355503e-05	0	0	0	0	3.85787585355503e-05	0	0	0.000385787585355503	1.92893792677752e-05	0
Fungi|Ascomycota|Lecanoromycetes|Peltigerales|Collemataceae	0	0	0	0	0	0	3.85787585355503e-05	0	0	0.000270051309748852	1.92893792677752e-05	0
Fungi|Ascomycota|Lecanoromycetes|Peltigerales|Collemataceae|Physma	0	0	0	0	0	0	3.85787585355503e-05	0	0	0.000270051309748852	1.92893792677752e-05	0
Fungi|Ascomycota|Lecanoromycetes|Peltigerales|Collemataceae|Physma|Physma_radians	0	0	0	0	0	0	3.85787585355503e-05	0	0	0.000270051309748852	1.92893792677752e-05	0
Fungi|Ascomycota|Lecanoromycetes|Peltigerales|Lobariaceae	0	3.85787585355503e-05	0	0	0	0	0	0	0	0.000115736275606651	0	0
Fungi|Ascomycota|Lecanoromycetes|Peltigerales|Lobariaceae|Pseudocyphellaria	0	3.85787585355503e-05	0	0	0	0	0	0	0	0.000115736275606651	0	0
Fungi|Ascomycota|Lecanoromycetes|Peltigerales|Lobariaceae|Pseudocyphellaria|Pseudocyphellaria_hawaiiensis	0	3.85787585355503e-05	0	0	0	0	0	0	0	0.000115736275606651	0	0
Fungi|Ascomycota|Leotiomycetes	0.000405076964623278	0.00381929709501948	0.00194822730604529	0.000848732687782107	0	5.78681378033255e-05	0.000347208826819953	0.00148528220361869	0.000154315034142201	0.00464874040353381	0.000135025654874426	0.000327919447552178
Fungi|Ascomycota|Leotiomycetes|Erysiphales	0	0	0	0	0	0	0	0	3.85787585355503e-05	0	0	0.000115736275606651
Fungi|Ascomycota|Leotiomycetes|Erysiphales|Erysiphaceae	0	0	0	0	0	0	0	0	3.85787585355503e-05	0	0	0.000115736275606651
Fungi|Ascomycota|Leotiomycetes|Erysiphales|Erysiphaceae|Blumeria	0	0	0	0	0	0	0	0	3.85787585355503e-05	0	0	0.000115736275606651
Fungi|Ascomycota|Leotiomycetes|Erysiphales|Erysiphaceae|Blumeria|Blumeria_sp	0	0	0	0	0	0	0	0	3.85787585355503e-05	0	0	0.000115736275606651
Fungi|Ascomycota|Leotiomycetes|Helotiales	0.000366498206087728	0.00324061571698623	0	0.000848732687782107	0	5.78681378033255e-05	0.000347208826819953	0.000732996412175456	5.78681378033255e-05	0.00464874040353381	0.000135025654874426	0.000212183171945527
Fungi|Ascomycota|Leotiomycetes|Helotiales|Dermateaceae	0	0	0	0	0	0	5.78681378033255e-05	1.92893792677752e-05	0	0	5.78681378033255e-05	0
Fungi|Ascomycota|Leotiomycetes|Helotiales|Dermateaceae|Mollisia	0	0	0	0	0	0	5.78681378033255e-05	1.92893792677752e-05	0	0	5.78681378033255e-05	0
Fungi|Ascomycota|Leotiomycetes|Helotiales|Dermateaceae|Mollisia|Mollisia_sp	0	0	0	0	0	0	5.78681378033255e-05	1.92893792677752e-05	0	0	5.78681378033255e-05	0
Fungi|Ascomycota|Leotiomycetes|Helotiales|Helotiaceae	0	0.000713707032907681	0	0.000848732687782107	0	3.85787585355503e-05	0.000192893792677752	0.000462945102426604	5.78681378033255e-05	0.00437868909378496	7.71575170711007e-05	5.78681378033255e-05
Fungi|Ascomycota|Leotiomycetes|Helotiales|Helotiaceae|Xerombrophila	0	0	0	0.000848732687782107	0	0	0.000192893792677752	0.000231472551213302	5.78681378033255e-05	0.00437868909378496	5.78681378033255e-05	5.78681378033255e-05
Fungi|Ascomycota|Leotiomycetes|Helotiales|Helotiaceae|Xerombrophila|Xerombrophila_crystallifera	0	0	0	0.000848732687782107	0	0	0.000192893792677752	0.000231472551213302	5.78681378033255e-05	0.00437868909378496	5.78681378033255e-05	5.78681378033255e-05
Fungi|Ascomycota|Leotiomycetes|Helotiales|Helotiaceae|unidentified	0	0.000713707032907681	0	0	0	3.85787585355503e-05	0	0.000231472551213302	0	0	1.92893792677752e-05	0
Fungi|Ascomycota|Leotiomycetes|Helotiales|Helotiaceae|unidentified|Helotiaceae_sp	0	0.000713707032907681	0	0	0	3.85787585355503e-05	0	0.000231472551213302	0	0	1.92893792677752e-05	0
Fungi|Ascomycota|Leotiomycetes|Helotiales|Hyaloscyphaceae	0.000366498206087728	0	0	0	0	1.92893792677752e-05	3.85787585355503e-05	0	0	5.78681378033255e-05	0	0
Fungi|Ascomycota|Leotiomycetes|Helotiales|Hyaloscyphaceae|unidentified	0.000366498206087728	0	0	0	0	1.92893792677752e-05	3.85787585355503e-05	0	0	5.78681378033255e-05	0	0
Fungi|Ascomycota|Leotiomycetes|Helotiales|Hyaloscyphaceae|unidentified|Hyaloscyphaceae_sp	0.000366498206087728	0	0	0	0	1.92893792677752e-05	3.85787585355503e-05	0	0	5.78681378033255e-05	0	0
Fungi|Ascomycota|Leotiomycetes|Helotiales|Leotiaceae	0	0.00252690868407855	0	0	0	0	5.78681378033255e-05	0.000231472551213302	0	0.000135025654874426	0	0.000154315034142201
Fungi|Ascomycota|Leotiomycetes|Helotiales|Leotiaceae|Neobulgaria	0	0.00252690868407855	0	0	0	0	5.78681378033255e-05	0.000231472551213302	0	0.000135025654874426	0	0.000154315034142201
Fungi|Ascomycota|Leotiomycetes|Helotiales|Leotiaceae|Neobulgaria|Neobulgaria_sp	0	0.00252690868407855	0	0	0	0	5.78681378033255e-05	0.000231472551213302	0	0.000135025654874426	0	0.000154315034142201
Fungi|Ascomycota|Leotiomycetes|Helotiales|unidentified_Helotiales_sp	0	0	0	0	0	0	0	1.92893792677752e-05	0	7.71575170711007e-05	0	0
Fungi|Ascomycota|Leotiomycetes|Helotiales|unidentified_Helotiales_sp|unidentified_Helotiales_sp	0	0	0	0	0	0	0	1.92893792677752e-05	0	7.71575170711007e-05	0	0
Fungi|Ascomycota|Leotiomycetes|Helotiales|unidentified_Helotiales_sp|unidentified_Helotiales_sp|Helotiales_sp	0	0	0	0	0	0	0	1.92893792677752e-05	0	7.71575170711007e-05	0	0
Fungi|Ascomycota|Leotiomycetes|Thelebolales	3.85787585355503e-05	0.000578681378033255	0.00194822730604529	0	0	0	0	0.000752285791443231	5.78681378033255e-05	0	0	0
Fungi|Ascomycota|Leotiomycetes|Thelebolales|Pseudeurotiaceae	3.85787585355503e-05	3.85787585355503e-05	0.00194822730604529	0	0	0	0	0.000713707032907681	5.78681378033255e-05	0	0	0
Fungi|Ascomycota|Leotiomycetes|Thelebolales|Pseudeurotiaceae|Pseudogymnoascus	3.85787585355503e-05	3.85787585355503e-05	0.00194822730604529	0	0	0	0	0.000713707032907681	5.78681378033255e-05	0	0	0
Fungi|Ascomycota|Leotiomycetes|Thelebolales|Pseudeurotiaceae|Pseudogymnoascus|Pseudogymnoascus_pannorum	3.85787585355503e-05	3.85787585355503e-05	0.00194822730604529	0	0	0	0	0.000713707032907681	5.78681378033255e-05	0	0	0
Fungi|Ascomycota|Leotiomycetes|Thelebolales|Thelebolaceae	0	0.000540102619497705	0	0	0	0	0	3.85787585355503e-05	0	0	0	0
Fungi|Ascomycota|Leotiomycetes|Thelebolales|Thelebolaceae|Thelebolus	0	0.000540102619497705	0	0	0	0	0	3.85787585355503e-05	0	0	0	0
Fungi|Ascomycota|Leotiomycetes|Thelebolales|Thelebolaceae|Thelebolus|Thelebolus_sp	0	0.000540102619497705	0	0	0	0	0	3.85787585355503e-05	0	0	0	0
Fungi|Ascomycota|Neolectomycetes	0	0	0	3.85787585355503e-05	0.00138883530727981	0	0.000173604413409976	0.000212183171945527	0.000405076964623278	0.00524671116083484	0	0.000925890204853208
Fungi|Ascomycota|Neolectomycetes|Neolectales	0	0	0	3.85787585355503e-05	0.00138883530727981	0	0.000173604413409976	0.000212183171945527	0.000405076964623278	0.00524671116083484	0	0.000925890204853208
Fungi|Ascomycota|Neolectomycetes|Neolectales|Neolectaceae	0	0	0	3.85787585355503e-05	0.00138883530727981	0	0.000173604413409976	0.000212183171945527	0.000405076964623278	0.00524671116083484	0	0.000925890204853208
Fungi|Ascomycota|Neolectomycetes|Neolectales|Neolectaceae|Neolecta	0	0	0	3.85787585355503e-05	0.00138883530727981	0	0.000173604413409976	0.000212183171945527	0.000405076964623278	0.00524671116083484	0	0.000925890204853208
Fungi|Ascomycota|Neolectomycetes|Neolectales|Neolectaceae|Neolecta|Neolecta_vitellina	0	0	0	3.85787585355503e-05	0.00138883530727981	0	0.000173604413409976	0.000212183171945527	0.000405076964623278	0.00524671116083484	0	0.000925890204853208
Fungi|Ascomycota|Orbiliomycetes	0	0	0	0	0	0	3.85787585355503e-05	0.00063654951583658	0	0	0.000212183171945527	0
Fungi|Ascomycota|Orbiliomycetes|Orbiliales	0	0	0	0	0	0	3.85787585355503e-05	0.00063654951583658	0	0	0.000212183171945527	0
Fungi|Ascomycota|Orbiliomycetes|Orbiliales|Orbiliaceae	0	0	0	0	0	0	3.85787585355503e-05	0.00063654951583658	0	0	0.000212183171945527	0
Fungi|Ascomycota|Orbiliomycetes|Orbiliales|Orbiliaceae|Arthrobotrys	0	0	0	0	0	0	3.85787585355503e-05	0.00063654951583658	0	0	0.000212183171945527	0
Fungi|Ascomycota|Orbiliomycetes|Orbiliales|Orbiliaceae|Arthrobotrys|Arthrobotrys_brochopaga	0	0	0	0	0	0	0	0.000617260136568805	0	0	0	0
Fungi|Ascomycota|Orbiliomycetes|Orbiliales|Orbiliaceae|Arthrobotrys|Arthrobotrys_scaphoides	0	0	0	0	0	0	3.85787585355503e-05	1.92893792677752e-05	0	0	0.000212183171945527	0
Fungi|Ascomycota|Pezizomycetes	0.0544732070521971	0.539832568187956	0.488310636163728	0.669592222522279	0.126133251031982	0.0119594151460206	0.00520813240229929	0.678986150225685	0.0193472474055785	0.00109949461826318	0.000790864549978782	0.00441726785232051
Fungi|Ascomycota|Pezizomycetes|Pezizales	0.0544153389143937	0.53979398942942	0.48829134678446	0.669553643763743	0.126113961652714	0.0119594151460206	0.00520813240229929	0.678928282087882	0.0193472474055785	0.00104162648045986	0.000790864549978782	0.00422437405964276
Fungi|Ascomycota|Pezizomycetes|Pezizales|Ascobolaceae	0.000482234481694379	1.92893792677752e-05	3.85787585355503e-05	0	1.92893792677752e-05	0.000135025654874426	0.000675128274372131	0.000212183171945527	0.000135025654874426	0.000154315034142201	5.78681378033255e-05	3.85787585355503e-05
Fungi|Ascomycota|Pezizomycetes|Pezizales|Ascobolaceae|Ascobolus	0	0	0	0	0	0.000135025654874426	0	0	0	1.92893792677752e-05	0	0
Fungi|Ascomycota|Pezizomycetes|Pezizales|Ascobolaceae|Ascobolus|Ascobolus_crenulatus	0	0	0	0	0	0	0	0	0	1.92893792677752e-05	0	0
Fungi|Ascomycota|Pezizomycetes|Pezizales|Ascobolaceae|Ascobolus|Ascobolus_sp	0	0	0	0	0	0.000135025654874426	0	0	0	0	0	0
Fungi|Ascomycota|Pezizomycetes|Pezizales|Ascobolaceae|unidentified	0.000482234481694379	1.92893792677752e-05	3.85787585355503e-05	0	1.92893792677752e-05	0	0.000675128274372131	0.000212183171945527	0.000135025654874426	0.000135025654874426	5.78681378033255e-05	3.85787585355503e-05
Fungi|Ascomycota|Pezizomycetes|Pezizales|Ascobolaceae|unidentified|Ascobolaceae_sp	0.000482234481694379	1.92893792677752e-05	3.85787585355503e-05	0	1.92893792677752e-05	0	0.000675128274372131	0.000212183171945527	0.000135025654874426	0.000135025654874426	5.78681378033255e-05	3.85787585355503e-05
Fungi|Ascomycota|Pezizomycetes|Pezizales|Morchellaceae	0	0	0	0	0	0	0	0.000212183171945527	0	0	0	0
Fungi|Ascomycota|Pezizomycetes|Pezizales|Morchellaceae|Verpa	0	0	0	0	0	0	0	0.000212183171945527	0	0	0	0
Fungi|Ascomycota|Pezizomycetes|Pezizales|Morchellaceae|Verpa|Verpa_sp	0	0	0	0	0	0	0	0.000212183171945527	0	0	0	0
Fungi|Ascomycota|Pezizomycetes|Pezizales|Pezizaceae	0.00690559777786351	0.0104355541838664	0.00461016164499826	0.000231472551213302	0	9.64468963388758e-05	0.000520813240229929	0.000385787585355503	0.000173604413409976	0	0	0
Fungi|Ascomycota|Pezizomycetes|Pezizales|Pezizaceae|Peziza	0.00686701901932796	3.85787585355503e-05	0	0	0	0	0.000520813240229929	5.78681378033255e-05	0	0	0	0
Fungi|Ascomycota|Pezizomycetes|Pezizales|Pezizaceae|Peziza|Peziza_domiciliana	0	0	0	0	0	0	0	5.78681378033255e-05	0	0	0	0
Fungi|Ascomycota|Pezizomycetes|Pezizales|Pezizaceae|Peziza|Peziza_fimeti	7.71575170711007e-05	0	0	0	0	0	0.000115736275606651	0	0	0	0	0
Fungi|Ascomycota|Pezizomycetes|Pezizales|Pezizaceae|Peziza|Peziza_sp	0.00678986150225686	3.85787585355503e-05	0	0	0	0	0.000405076964623278	0	0	0	0	0
Fungi|Ascomycota|Pezizomycetes|Pezizales|Pezizaceae|unidentified	3.85787585355503e-05	0.0103969754253308	0.00461016164499826	0.000231472551213302	0	9.64468963388758e-05	0	0.000327919447552178	0.000173604413409976	0	0	0
Fungi|Ascomycota|Pezizomycetes|Pezizales|Pezizaceae|unidentified|Pezizaceae_sp	3.85787585355503e-05	0.0103969754253308	0.00461016164499826	0.000231472551213302	0	9.64468963388758e-05	0	0.000327919447552178	0.000173604413409976	0	0	0
Fungi|Ascomycota|Pezizomycetes|Pezizales|Pyronemataceae	0.0467960341036225	0.529339145866286	0.483642606380927	0.669302881833262	0.126056093514911	0.0116893638362717	0.00345279888893175	0.677886655607422	0.0188457235446163	0.000771575170711007	0.000655838895104356	0.00414721654257166
Fungi|Ascomycota|Pezizomycetes|Pezizales|Pyronemataceae|Anthracobia	7.71575170711007e-05	0	9.64468963388758e-05	0	0	0	0	0	0	0.000308630068284403	0	0
Fungi|Ascomycota|Pezizomycetes|Pezizales|Pyronemataceae|Anthracobia|Anthracobia_maurilabra	7.71575170711007e-05	0	9.64468963388758e-05	0	0	0	0	0	0	0.000308630068284403	0	0
Fungi|Ascomycota|Pezizomycetes|Pezizales|Pyronemataceae|Boubovia	9.64468963388758e-05	0.000192893792677752	0.000289340689016627	3.85787585355503e-05	1.92893792677752e-05	9.64468963388758e-05	3.85787585355503e-05	0.000250761930481077	3.85787585355503e-05	0	9.64468963388758e-05	0.00185178040970642
Fungi|Ascomycota|Pezizomycetes|Pezizales|Pyronemataceae|Boubovia|Boubovia_nicholsonii	0	0	0	1.92893792677752e-05	0	0	0	7.71575170711007e-05	0	0	1.92893792677752e-05	1.92893792677752e-05
Fungi|Ascomycota|Pezizomycetes|Pezizales|Pyronemataceae|Boubovia|Boubovia_sp	9.64468963388758e-05	0.000192893792677752	0.000289340689016627	1.92893792677752e-05	1.92893792677752e-05	9.64468963388758e-05	3.85787585355503e-05	0.000173604413409976	3.85787585355503e-05	0	7.71575170711007e-05	0.00183249103043864
Fungi|Ascomycota|Pezizomycetes|Pezizales|Pyronemataceae|Genea	0	0	0	0	0	0	7.71575170711007e-05	3.85787585355503e-05	3.85787585355503e-05	0	0	0.000694417653639906
Fungi|Ascomycota|Pezizomycetes|Pezizales|Pyronemataceae|Genea|Genea_thaxteri	0	0	0	0	0	0	7.71575170711007e-05	3.85787585355503e-05	3.85787585355503e-05	0	0	0.000694417653639906
Fungi|Ascomycota|Pezizomycetes|Pezizales|Pyronemataceae|Geopora	0.0464681146560704	0.527969599938274	0.483256818795571	0.669090698661317	0.121503800007716	0.0105320010802052	0.003259905096254	0.674414567339223	0.0187299872690097	0.000443655723158829	0.000501523860962154	0.00160101847922534
Fungi|Ascomycota|Pezizomycetes|Pezizales|Pyronemataceae|Geopora|Geopora_sepulta	0.00142741406581536	0.524420354153003	0.295571158520119	0.000154315034142201	0.00322132633771845	0.00217969985725859	0.00135025654874426	0.60551290459473	0.0131939354191582	0	0	0.00055939199876548
Fungi|Ascomycota|Pezizomycetes|Pezizales|Pyronemataceae|Geopora|Geopora_sp	0.045040700590255	0.00354924578527063	0.187685660275452	0.668936383627175	0.118282473669997	0.00835230122294664	0.00190964854750974	0.0689016627444929	0.00553605184985147	0.000443655723158829	0.000501523860962154	0.00104162648045986
Fungi|Ascomycota|Pezizomycetes|Pezizales|Pyronemataceae|Lasiobolidium	0.000154315034142201	3.85787585355503e-05	0	0	0	0	5.78681378033255e-05	5.78681378033255e-05	1.92893792677752e-05	0	0	0
Fungi|Ascomycota|Pezizomycetes|Pezizales|Pyronemataceae|Lasiobolidium|Lasiobolidium_spirale	0.000154315034142201	3.85787585355503e-05	0	0	0	0	5.78681378033255e-05	5.78681378033255e-05	1.92893792677752e-05	0	0	0
Fungi|Ascomycota|Pezizomycetes|Pezizales|Pyronemataceae|Otidea	0	0	0	0	0	0	1.92893792677752e-05	0	0	0	3.85787585355503e-05	0
Fungi|Ascomycota|Pezizomycetes|Pezizales|Pyronemataceae|Otidea|Otidea_rainierensis	0	0	0	0	0	0	1.92893792677752e-05	0	0	0	3.85787585355503e-05	0
Fungi|Ascomycota|Pezizomycetes|Pezizales|Pyronemataceae|Pulvinula	0	9.64468963388758e-05	0	3.85787585355503e-05	0.00451371474865939	0.00106091585972763	0	0.00291269626943405	1.92893792677752e-05	0	1.92893792677752e-05	0
Fungi|Ascomycota|Pezizomycetes|Pezizales|Pyronemataceae|Pulvinula|Pulvinula_sp	0	9.64468963388758e-05	0	3.85787585355503e-05	0.00451371474865939	0.00106091585972763	0	0.00291269626943405	1.92893792677752e-05	0	1.92893792677752e-05	0
Fungi|Ascomycota|Pezizomycetes|Pezizales|Pyronemataceae|Sporendonema	0	0.000752285791443231	0	0	0	0	0	7.71575170711007e-05	0	0	0	0
Fungi|Ascomycota|Pezizomycetes|Pezizales|Pyronemataceae|Sporendonema|Sporendonema_purpurascens	0	0.000752285791443231	0	0	0	0	0	7.71575170711007e-05	0	0	0	0
Fungi|Ascomycota|Pezizomycetes|Pezizales|Pyronemataceae|Trichophaeopsis	0	0	0	7.71575170711007e-05	0	0	0	0	0	0	0	0
Fungi|Ascomycota|Pezizomycetes|Pezizales|Pyronemataceae|Trichophaeopsis|Trichophaeopsis_sp	0	0	0	7.71575170711007e-05	0	0	0	0	0	0	0	0
Fungi|Ascomycota|Pezizomycetes|Pezizales|Pyronemataceae|unidentified	0	0.000289340689016627	0	5.78681378033255e-05	1.92893792677752e-05	0	0	0.000135025654874426	0	1.92893792677752e-05	0	0
Fungi|Ascomycota|Pezizomycetes|Pezizales|Pyronemataceae|unidentified|Pyronemataceae_sp	0	0.000289340689016627	0	5.78681378033255e-05	1.92893792677752e-05	0	0	0.000135025654874426	0	1.92893792677752e-05	0	0
Fungi|Ascomycota|Pezizomycetes|Pezizales|unidentified_Pezizales_sp	0.000231472551213302	0	0	1.92893792677752e-05	3.85787585355503e-05	3.85787585355503e-05	0.00055939199876548	0.000231472551213302	0.000192893792677752	0.000115736275606651	7.71575170711007e-05	3.85787585355503e-05
Fungi|Ascomycota|Pezizomycetes|Pezizales|unidentified_Pezizales_sp|unidentified_Pezizales_sp	0.000231472551213302	0	0	1.92893792677752e-05	3.85787585355503e-05	3.85787585355503e-05	0.00055939199876548	0.000231472551213302	0.000192893792677752	0.000115736275606651	7.71575170711007e-05	3.85787585355503e-05
Fungi|Ascomycota|Pezizomycetes|Pezizales|unidentified_Pezizales_sp|unidentified_Pezizales_sp|Pezizales_sp	0.000231472551213302	0	0	1.92893792677752e-05	3.85787585355503e-05	3.85787585355503e-05	0.00055939199876548	0.000231472551213302	0.000192893792677752	0.000115736275606651	7.71575170711007e-05	3.85787585355503e-05
Fungi|Ascomycota|Pezizomycetes|unidentified_Pezizomycetes_sp	5.78681378033255e-05	3.85787585355503e-05	1.92893792677752e-05	3.85787585355503e-05	1.92893792677752e-05	0	0	5.78681378033255e-05	0	5.78681378033255e-05	0	0.000192893792677752
Fungi|Ascomycota|Pezizomycetes|unidentified_Pezizomycetes_sp|unidentified_Pezizomycetes_sp	5.78681378033255e-05	3.85787585355503e-05	1.92893792677752e-05	3.85787585355503e-05	1.92893792677752e-05	0	0	5.78681378033255e-05	0	5.78681378033255e-05	0	0.000192893792677752
Fungi|Ascomycota|Pezizomycetes|unidentified_Pezizomycetes_sp|unidentified_Pezizomycetes_sp|unidentified_Pezizomycetes_sp	5.78681378033255e-05	3.85787585355503e-05	1.92893792677752e-05	3.85787585355503e-05	1.92893792677752e-05	0	0	5.78681378033255e-05	0	5.78681378033255e-05	0	0.000192893792677752
Fungi|Ascomycota|Pezizomycetes|unidentified_Pezizomycetes_sp|unidentified_Pezizomycetes_sp|unidentified_Pezizomycetes_sp|Pezizomycetes_sp	5.78681378033255e-05	3.85787585355503e-05	1.92893792677752e-05	3.85787585355503e-05	1.92893792677752e-05	0	0	5.78681378033255e-05	0	5.78681378033255e-05	0	0.000192893792677752
Fungi|Ascomycota|Saccharomycetes	0.000385787585355503	0.000829443308514332	0.000578681378033255	1.92893792677752e-05	7.71575170711007e-05	0.00289340689016627	0.00102233710119208	0.0137340380386559	0.000945179584120983	0.000732996412175456	0.00059797075730103	0.00449442536939161
Fungi|Ascomycota|Saccharomycetes|Saccharomycetales	0.000385787585355503	0.000829443308514332	0.000578681378033255	1.92893792677752e-05	7.71575170711007e-05	0.00289340689016627	0.00102233710119208	0.0137340380386559	0.000945179584120983	0.000732996412175456	0.00059797075730103	0.00449442536939161
Fungi|Ascomycota|Saccharomycetes|Saccharomycetales|Debaryomycetaceae	0	0	0	0	0	0	1.92893792677752e-05	3.85787585355503e-05	0	0	0	0
Fungi|Ascomycota|Saccharomycetes|Saccharomycetales|Debaryomycetaceae|Yamadazyma	0	0	0	0	0	0	1.92893792677752e-05	3.85787585355503e-05	0	0	0	0
Fungi|Ascomycota|Saccharomycetes|Saccharomycetales|Debaryomycetaceae|Yamadazyma|Yamadazyma_sp	0	0	0	0	0	0	1.92893792677752e-05	3.85787585355503e-05	0	0	0	0
Fungi|Ascomycota|Saccharomycetes|Saccharomycetales|Dipodascaceae	3.85787585355503e-05	0	0.000250761930481077	0	0	0	0	0	0	0	0	0
Fungi|Ascomycota|Saccharomycetes|Saccharomycetales|Dipodascaceae|Dipodascus	0	0	0.000212183171945527	0	0	0	0	0	0	0	0	0
Fungi|Ascomycota|Saccharomycetes|Saccharomycetales|Dipodascaceae|Dipodascus|Dipodascus_geotrichum	0	0	0.000212183171945527	0	0	0	0	0	0	0	0	0
Fungi|Ascomycota|Saccharomycetes|Saccharomycetales|Dipodascaceae|Galactomyces	3.85787585355503e-05	0	3.85787585355503e-05	0	0	0	0	0	0	0	0	0
Fungi|Ascomycota|Saccharomycetes|Saccharomycetales|Dipodascaceae|Galactomyces|Galactomyces_sp	3.85787585355503e-05	0	3.85787585355503e-05	0	0	0	0	0	0	0	0	0
Fungi|Ascomycota|Saccharomycetes|Saccharomycetales|Saccharomycetaceae	0	0	0	0	1.92893792677752e-05	0	0	0	0	0	0	0
Fungi|Ascomycota|Saccharomycetes|Saccharomycetales|Saccharomycetaceae|Lachancea	0	0	0	0	1.92893792677752e-05	0	0	0	0	0	0	0
Fungi|Ascomycota|Saccharomycetes|Saccharomycetales|Saccharomycetaceae|Lachancea|Lachancea_nothofagi	0	0	0	0	1.92893792677752e-05	0	0	0	0	0	0	0
Fungi|Ascomycota|Saccharomycetes|Saccharomycetales|Saccharomycetales_fam_Incertae_sedis	3.85787585355503e-05	1.92893792677752e-05	0	1.92893792677752e-05	0	0	0.000173604413409976	5.78681378033255e-05	0	0.000173604413409976	3.85787585355503e-05	1.92893792677752e-05
Fungi|Ascomycota|Saccharomycetes|Saccharomycetales|Saccharomycetales_fam_Incertae_sedis|Candida	3.85787585355503e-05	1.92893792677752e-05	0	1.92893792677752e-05	0	0	0.000135025654874426	1.92893792677752e-05	0	3.85787585355503e-05	1.92893792677752e-05	0
Fungi|Ascomycota|Saccharomycetes|Saccharomycetales|Saccharomycetales_fam_Incertae_sedis|Candida|Candida_anutae	0	0	0	0	0	0	0	0	0	0	1.92893792677752e-05	0
Fungi|Ascomycota|Saccharomycetes|Saccharomycetales|Saccharomycetales_fam_Incertae_sedis|Candida|Candida_melibiosica	3.85787585355503e-05	1.92893792677752e-05	0	1.92893792677752e-05	0	0	0.000135025654874426	1.92893792677752e-05	0	3.85787585355503e-05	0	0
Fungi|Ascomycota|Saccharomycetes|Saccharomycetales|Saccharomycetales_fam_Incertae_sedis|Diutina	0	0	0	0	0	0	3.85787585355503e-05	3.85787585355503e-05	0	0	0	0
Fungi|Ascomycota|Saccharomycetes|Saccharomycetales|Saccharomycetales_fam_Incertae_sedis|Diutina|Diutina_pseudorugosa	0	0	0	0	0	0	3.85787585355503e-05	3.85787585355503e-05	0	0	0	0
Fungi|Ascomycota|Saccharomycetes|Saccharomycetales|Saccharomycetales_fam_Incertae_sedis|Suhomyces	0	0	0	0	0	0	0	0	0	0.000135025654874426	1.92893792677752e-05	1.92893792677752e-05
Fungi|Ascomycota|Saccharomycetes|Saccharomycetales|Saccharomycetales_fam_Incertae_sedis|Suhomyces|Suhomyces_atakaporum	0	0	0	0	0	0	0	0	0	0.000135025654874426	1.92893792677752e-05	1.92893792677752e-05
Fungi|Ascomycota|Saccharomycetes|Saccharomycetales|unidentified_Saccharomycetales_sp	0.000308630068284403	0.000810153929246557	0.000327919447552178	0	5.78681378033255e-05	0.00289340689016627	0.000829443308514332	0.013637591142317	0.000945179584120983	0.00055939199876548	0.00055939199876548	0.00447513599012384
Fungi|Ascomycota|Saccharomycetes|Saccharomycetales|unidentified_Saccharomycetales_sp|unidentified_Saccharomycetales_sp	0.000308630068284403	0.000810153929246557	0.000327919447552178	0	5.78681378033255e-05	0.00289340689016627	0.000829443308514332	0.013637591142317	0.000945179584120983	0.00055939199876548	0.00055939199876548	0.00447513599012384
Fungi|Ascomycota|Saccharomycetes|Saccharomycetales|unidentified_Saccharomycetales_sp|unidentified_Saccharomycetales_sp|Saccharomycetales_sp	0.000308630068284403	0.000810153929246557	0.000327919447552178	0	5.78681378033255e-05	0.00289340689016627	0.000829443308514332	0.013637591142317	0.000945179584120983	0.00055939199876548	0.00055939199876548	0.00447513599012384
Fungi|Ascomycota|Sordariomycetes	0.439585664133328	0.101327109293623	0.449693298869642	0.149319084911847	0.0464102465182671	0.849812893021102	0.0282975193858262	0.176266347748929	0.0369198719185217	0.113498707611589	0.211874541877242	0.0320782377223101
Fungi|Ascomycota|Sordariomycetes|Calosphaeriales	0	0	3.85787585355503e-05	0	0	0	0	0	0.000135025654874426	0	0	0
Fungi|Ascomycota|Sordariomycetes|Calosphaeriales|Calosphaeriales_fam_Incertae_sedis	0	0	3.85787585355503e-05	0	0	0	0	0	0.000135025654874426	0	0	0
Fungi|Ascomycota|Sordariomycetes|Calosphaeriales|Calosphaeriales_fam_Incertae_sedis|Sulcatistroma	0	0	3.85787585355503e-05	0	0	0	0	0	0.000135025654874426	0	0	0
Fungi|Ascomycota|Sordariomycetes|Calosphaeriales|Calosphaeriales_fam_Incertae_sedis|Sulcatistroma|Sulcatistroma_sp	0	0	3.85787585355503e-05	0	0	0	0	0	0.000135025654874426	0	0	0
Fungi|Ascomycota|Sordariomycetes|Chaetosphaeriales	0	0	7.71575170711007e-05	0.000115736275606651	7.71575170711007e-05	3.85787585355503e-05	0	0	0.000154315034142201	1.92893792677752e-05	0.00968326839242313	3.85787585355503e-05
Fungi|Ascomycota|Sordariomycetes|Chaetosphaeriales|Chaetosphaeriaceae	0	0	7.71575170711007e-05	0.000115736275606651	7.71575170711007e-05	3.85787585355503e-05	0	0	0.000154315034142201	1.92893792677752e-05	0.00968326839242313	3.85787585355503e-05
Fungi|Ascomycota|Sordariomycetes|Chaetosphaeriales|Chaetosphaeriaceae|Chaetosphaeria	0	0	0	3.85787585355503e-05	3.85787585355503e-05	3.85787585355503e-05	0	0	0	0	0.00968326839242313	3.85787585355503e-05
Fungi|Ascomycota|Sordariomycetes|Chaetosphaeriales|Chaetosphaeriaceae|Chaetosphaeria|Chaetosphaeria_dilabens	0	0	0	3.85787585355503e-05	3.85787585355503e-05	3.85787585355503e-05	0	0	0	0	0.00968326839242313	3.85787585355503e-05
Fungi|Ascomycota|Sordariomycetes|Chaetosphaeriales|Chaetosphaeriaceae|Phaeostalagmus	0	0	7.71575170711007e-05	7.71575170711007e-05	3.85787585355503e-05	0	0	0	0.000154315034142201	1.92893792677752e-05	0	0
Fungi|Ascomycota|Sordariomycetes|Chaetosphaeriales|Chaetosphaeriaceae|Phaeostalagmus|Phaeostalagmus_cyclosporus	0	0	7.71575170711007e-05	7.71575170711007e-05	3.85787585355503e-05	0	0	0	0.000154315034142201	1.92893792677752e-05	0	0
Fungi|Ascomycota|Sordariomycetes|Diaporthales	3.85787585355503e-05	0	0	0	0	0	5.78681378033255e-05	5.78681378033255e-05	0	0	5.78681378033255e-05	0.00183249103043864
Fungi|Ascomycota|Sordariomycetes|Diaporthales|Valsaceae	3.85787585355503e-05	0	0	0	0	0	5.78681378033255e-05	5.78681378033255e-05	0	0	5.78681378033255e-05	0.00183249103043864
Fungi|Ascomycota|Sordariomycetes|Diaporthales|Valsaceae|Cytospora	3.85787585355503e-05	0	0	0	0	0	0	0	0	0	0	0.000752285791443231
Fungi|Ascomycota|Sordariomycetes|Diaporthales|Valsaceae|Cytospora|Cytospora_salicicola	3.85787585355503e-05	0	0	0	0	0	0	0	0	0	0	0.000752285791443231
Fungi|Ascomycota|Sordariomycetes|Diaporthales|Valsaceae|Phomopsis	0	0	0	0	0	0	5.78681378033255e-05	0	0	0	5.78681378033255e-05	0
Fungi|Ascomycota|Sordariomycetes|Diaporthales|Valsaceae|Phomopsis|Phomopsis_prunorum	0	0	0	0	0	0	5.78681378033255e-05	0	0	0	5.78681378033255e-05	0
Fungi|Ascomycota|Sordariomycetes|Diaporthales|Valsaceae|Valsa	0	0	0	0	0	0	0	5.78681378033255e-05	0	0	0	0.00108020523899541
Fungi|Ascomycota|Sordariomycetes|Diaporthales|Valsaceae|Valsa|Valsa_sordida	0	0	0	0	0	0	0	5.78681378033255e-05	0	0	0	0.00108020523899541
Fungi|Ascomycota|Sordariomycetes|Glomerellales	0.00162030785849311	0.0338142818564099	0.00420508468037499	0.126268276686856	0.0086995100497666	0.00189035916824197	0.00179391227190309	0.00235330427066857	0.00858377377415995	0.037151344469735	0.00227614675359747	0.00925890204853208
Fungi|Ascomycota|Sordariomycetes|Glomerellales|Glomerellaceae	0.00158172909995756	0.0337564137186065	0.00410863778403611	0.125998225377107	0.00783148798271672	0.00189035916824197	0.00160101847922534	0.00154315034142201	0.0055939199876548	0.037151344469735	0.00223756799506192	0.00925890204853208
Fungi|Ascomycota|Sordariomycetes|Glomerellales|Glomerellaceae|Colletotrichum	0.00158172909995756	0.0337564137186065	0.00410863778403611	0.125998225377107	0.00783148798271672	0.00189035916824197	0.00160101847922534	0.00154315034142201	0.0055939199876548	0.037151344469735	0.00223756799506192	0.00925890204853208
Fungi|Ascomycota|Sordariomycetes|Glomerellales|Glomerellaceae|Colletotrichum|Colletotrichum_gloeosporioides	0.00158172909995756	0.0337564137186065	0.00410863778403611	0.125998225377107	0.00783148798271672	0.00189035916824197	0.00160101847922534	0.00154315034142201	0.0055939199876548	0.037151344469735	0.00223756799506192	0.00925890204853208
Fungi|Ascomycota|Sordariomycetes|Glomerellales|Plectosphaerellaceae	3.85787585355503e-05	5.78681378033255e-05	9.64468963388758e-05	0.000270051309748852	0.000868022067049882	0	0.000192893792677752	0.000810153929246557	0.00298985378650515	0	3.85787585355503e-05	0
Fungi|Ascomycota|Sordariomycetes|Glomerellales|Plectosphaerellaceae|Acrostalagmus	0	5.78681378033255e-05	0	0.000270051309748852	0.00055939199876548	0	7.71575170711007e-05	0.00059797075730103	1.92893792677752e-05	0	0	0
Fungi|Ascomycota|Sordariomycetes|Glomerellales|Plectosphaerellaceae|Acrostalagmus|Acrostalagmus_luteoalbus	0	5.78681378033255e-05	0	0.000270051309748852	0.00055939199876548	0	7.71575170711007e-05	0.00059797075730103	1.92893792677752e-05	0	0	0
Fungi|Ascomycota|Sordariomycetes|Glomerellales|Plectosphaerellaceae|Plectosphaerella	3.85787585355503e-05	0	0	0	0	0	5.78681378033255e-05	3.85787585355503e-05	0	0	3.85787585355503e-05	0
Fungi|Ascomycota|Sordariomycetes|Glomerellales|Plectosphaerellaceae|Plectosphaerella|Plectosphaerella_niemeijerarum	3.85787585355503e-05	0	0	0	0	0	5.78681378033255e-05	3.85787585355503e-05	0	0	3.85787585355503e-05	0
Fungi|Ascomycota|Sordariomycetes|Glomerellales|Plectosphaerellaceae|unidentified	0	0	9.64468963388758e-05	0	0.000308630068284403	0	5.78681378033255e-05	0.000173604413409976	0.00297056440723738	0	0	0
Fungi|Ascomycota|Sordariomycetes|Glomerellales|Plectosphaerellaceae|unidentified|Plectosphaerellaceae_sp	0	0	9.64468963388758e-05	0	0.000308630068284403	0	5.78681378033255e-05	0.000173604413409976	0.00297056440723738	0	0	0
Fungi|Ascomycota|Sordariomycetes|Hypocreales	0.413525712742564	0.0216619729177115	0.435477026349292	0.00235330427066857	0.0218548667103893	0.00692488715713128	0.0169746537556421	0.144998263955866	0.0188071447860808	0.00140812468654759	0.190270437097334	0.00316345819991513
Fungi|Ascomycota|Sordariomycetes|Hypocreales|Bionectriaceae	0.00437868909378496	0.00268122371822075	0.00138883530727981	1.92893792677752e-05	7.71575170711007e-05	3.85787585355503e-05	0.000347208826819953	0.000192893792677752	0.000135025654874426	0	5.78681378033255e-05	0.000848732687782107
Fungi|Ascomycota|Sordariomycetes|Hypocreales|Bionectriaceae|Hydropisphaera	0.00395432274989391	0.00223756799506192	0.00138883530727981	0	1.92893792677752e-05	0	0.000212183171945527	5.78681378033255e-05	3.85787585355503e-05	0	0	0.000810153929246557
Fungi|Ascomycota|Sordariomycetes|Hypocreales|Bionectriaceae|Hydropisphaera|Hydropisphaera_sp	0.00395432274989391	0.00223756799506192	0.00138883530727981	0	1.92893792677752e-05	0	0.000212183171945527	5.78681378033255e-05	3.85787585355503e-05	0	0	0.000810153929246557
Fungi|Ascomycota|Sordariomycetes|Hypocreales|Bionectriaceae|Nigrosabulum	0.000424366343891054	0.000443655723158829	0	1.92893792677752e-05	5.78681378033255e-05	3.85787585355503e-05	0.000135025654874426	0.000135025654874426	9.64468963388758e-05	0	5.78681378033255e-05	3.85787585355503e-05
Fungi|Ascomycota|Sordariomycetes|Hypocreales|Bionectriaceae|Nigrosabulum|Nigrosabulum_sp	0.000424366343891054	0.000443655723158829	0	1.92893792677752e-05	5.78681378033255e-05	3.85787585355503e-05	0.000135025654874426	0.000135025654874426	9.64468963388758e-05	0	5.78681378033255e-05	3.85787585355503e-05
Fungi|Ascomycota|Sordariomycetes|Hypocreales|Clavicipitaceae	0	5.78681378033255e-05	0.000405076964623278	5.78681378033255e-05	9.64468963388758e-05	0	1.92893792677752e-05	0	0.000347208826819953	1.92893792677752e-05	5.78681378033255e-05	7.71575170711007e-05
Fungi|Ascomycota|Sordariomycetes|Hypocreales|Clavicipitaceae|Collarina	0	5.78681378033255e-05	0.000405076964623278	5.78681378033255e-05	9.64468963388758e-05	0	0	0	0.000347208826819953	1.92893792677752e-05	1.92893792677752e-05	7.71575170711007e-05
Fungi|Ascomycota|Sordariomycetes|Hypocreales|Clavicipitaceae|Collarina|Collarina_aurantiaca	0	5.78681378033255e-05	0.000405076964623278	5.78681378033255e-05	9.64468963388758e-05	0	0	0	0.000347208826819953	1.92893792677752e-05	1.92893792677752e-05	7.71575170711007e-05
Fungi|Ascomycota|Sordariomycetes|Hypocreales|Clavicipitaceae|Conoideocrella	0	0	0	0	0	0	0	0	0	0	3.85787585355503e-05	0
Fungi|Ascomycota|Sordariomycetes|Hypocreales|Clavicipitaceae|Conoideocrella|Conoideocrella_sp	0	0	0	0	0	0	0	0	0	0	3.85787585355503e-05	0
Fungi|Ascomycota|Sordariomycetes|Hypocreales|Clavicipitaceae|Metarhizium	0	0	0	0	0	0	1.92893792677752e-05	0	0	0	0	0
Fungi|Ascomycota|Sordariomycetes|Hypocreales|Clavicipitaceae|Metarhizium|Metarhizium_anisopliae	0	0	0	0	0	0	1.92893792677752e-05	0	0	0	0	0
Fungi|Ascomycota|Sordariomycetes|Hypocreales|Cordycipitaceae	0.188515103583967	0.00181320165117087	0.000655838895104355	0.000308630068284403	0.000983758342656533	0.000694417653639906	0.00480305543767601	0.0744570039736121	0.000462945102426604	1.92893792677752e-05	0	0.000231472551213302
Fungi|Ascomycota|Sordariomycetes|Hypocreales|Cordycipitaceae|Lecanicillium	0.00146599282435091	0.000790864549978782	0	0.000231472551213302	0.000173604413409976	0.000694417653639906	0.000424366343891054	0.0744570039736121	0.000366498206087728	0	0	0
Fungi|Ascomycota|Sordariomycetes|Hypocreales|Cordycipitaceae|Lecanicillium|Lecanicillium_saksenae	0	0.00063654951583658	0	0	0	0.000655838895104355	0.000366498206087728	0.0744570039736121	0.000366498206087728	0	0	0
Fungi|Ascomycota|Sordariomycetes|Hypocreales|Cordycipitaceae|Lecanicillium|Lecanicillium_sp	0.00146599282435091	0.000154315034142201	0	0.000231472551213302	0.000173604413409976	3.85787585355503e-05	5.78681378033255e-05	0	0	0	0	0
Fungi|Ascomycota|Sordariomycetes|Hypocreales|Cordycipitaceae|Parengyodontium	0.187049110759616	0.00102233710119208	0.000655838895104355	7.71575170711007e-05	0.000752285791443231	0	0.00435939971451719	0	9.64468963388758e-05	1.92893792677752e-05	0	0.000231472551213302
Fungi|Ascomycota|Sordariomycetes|Hypocreales|Cordycipitaceae|Parengyodontium|Parengyodontium_album	0.187049110759616	0.00102233710119208	0.000655838895104355	7.71575170711007e-05	0.000752285791443231	0	0.00435939971451719	0	9.64468963388758e-05	1.92893792677752e-05	0	0.000231472551213302
Fungi|Ascomycota|Sordariomycetes|Hypocreales|Cordycipitaceae|unidentified	0	0	0	0	5.78681378033255e-05	0	1.92893792677752e-05	0	0	0	0	0
Fungi|Ascomycota|Sordariomycetes|Hypocreales|Cordycipitaceae|unidentified|Cordycipitaceae_sp	0	0	0	0	5.78681378033255e-05	0	1.92893792677752e-05	0	0	0	0	0
Fungi|Ascomycota|Sordariomycetes|Hypocreales|Hypocreaceae	0.00165888661702866	0.000154315034142201	7.71575170711007e-05	0.000231472551213302	0.000347208826819953	0.000501523860962154	0.000540102619497705	7.71575170711007e-05	0.000347208826819953	3.85787585355503e-05	0.000270051309748852	0.000385787585355503
Fungi|Ascomycota|Sordariomycetes|Hypocreales|Hypocreaceae|Monocillium	0.00113807337679873	0.000154315034142201	7.71575170711007e-05	0.000231472551213302	0.000347208826819953	0.000501523860962154	0.000289340689016627	7.71575170711007e-05	0.000231472551213302	3.85787585355503e-05	1.92893792677752e-05	0.000385787585355503
Fungi|Ascomycota|Sordariomycetes|Hypocreales|Hypocreaceae|Monocillium|Monocillium_sp	0.00113807337679873	0.000154315034142201	7.71575170711007e-05	0.000231472551213302	0.000347208826819953	0.000501523860962154	0.000289340689016627	7.71575170711007e-05	0.000231472551213302	3.85787585355503e-05	1.92893792677752e-05	0.000385787585355503
Fungi|Ascomycota|Sordariomycetes|Hypocreales|Hypocreaceae|Trichoderma	0.000520813240229929	0	0	0	0	0	0.000250761930481077	0	0.000115736275606651	0	0.000250761930481077	0
Fungi|Ascomycota|Sordariomycetes|Hypocreales|Hypocreaceae|Trichoderma|Trichoderma_asperellum	1.92893792677752e-05	0	0	0	0	0	1.92893792677752e-05	0	0	0	1.92893792677752e-05	0
Fungi|Ascomycota|Sordariomycetes|Hypocreales|Hypocreaceae|Trichoderma|Trichoderma_sp	0.000501523860962154	0	0	0	0	0	0.000231472551213302	0	0.000115736275606651	0	0.000231472551213302	0
Fungi|Ascomycota|Sordariomycetes|Hypocreales|Hypocreales_fam_Incertae_sedis	0.00356853516453841	0.00109949461826318	0.00165888661702866	0.000713707032907681	0.0059797075730103	0.00160101847922534	0.00102233710119208	0.00308630068284403	0.00104162648045986	0.000790864549978782	0.064947339994599	0.000752285791443231
Fungi|Ascomycota|Sordariomycetes|Hypocreales|Hypocreales_fam_Incertae_sedis|Acremonium	0.00335635199259288	0.000405076964623278	7.71575170711007e-05	0.000617260136568805	0.00557463060838702	0.00144670344508314	0.000347208826819953	0.000925890204853208	0.000135025654874426	7.71575170711007e-05	0.0644458161336368	0.000540102619497705
Fungi|Ascomycota|Sordariomycetes|Hypocreales|Hypocreales_fam_Incertae_sedis|Acremonium|Acremonium_alternatum	0.0033370626133251	3.85787585355503e-05	3.85787585355503e-05	0	0	3.85787585355503e-05	0.000289340689016627	1.92893792677752e-05	1.92893792677752e-05	0	0	0
Fungi|Ascomycota|Sordariomycetes|Hypocreales|Hypocreales_fam_Incertae_sedis|Acremonium|Acremonium_antarcticum	0	0	0	9.64468963388758e-05	0.00534315805717372	3.85787585355503e-05	0	0.000752285791443231	0	0	0.00744570039736121	0.000366498206087728
Fungi|Ascomycota|Sordariomycetes|Hypocreales|Hypocreales_fam_Incertae_sedis|Acremonium|Acremonium_charticola	0	0	1.92893792677752e-05	0	0	0	3.85787585355503e-05	0	1.92893792677752e-05	0	1.92893792677752e-05	0
Fungi|Ascomycota|Sordariomycetes|Hypocreales|Hypocreales_fam_Incertae_sedis|Acremonium|Acremonium_felinum	0	0.000366498206087728	1.92893792677752e-05	0	7.71575170711007e-05	0.00111878399753096	0	0	5.78681378033255e-05	0	0	0
Fungi|Ascomycota|Sordariomycetes|Hypocreales|Hypocreales_fam_Incertae_sedis|Acremonium|Acremonium_persicinum	1.92893792677752e-05	0	0	0	0	9.64468963388758e-05	1.92893792677752e-05	0	3.85787585355503e-05	0	5.78681378033255e-05	0
Fungi|Ascomycota|Sordariomycetes|Hypocreales|Hypocreales_fam_Incertae_sedis|Acremonium|Acremonium_pteridii	0	0	0	0	0	7.71575170711007e-05	0	0.000154315034142201	0	0	0	0
Fungi|Ascomycota|Sordariomycetes|Hypocreales|Hypocreales_fam_Incertae_sedis|Acremonium|Acremonium_rutilum	0	0	0	0.000173604413409976	5.78681378033255e-05	7.71575170711007e-05	0	0	0	7.71575170711007e-05	0.0569036688399367	0.000173604413409976
Fungi|Ascomycota|Sordariomycetes|Hypocreales|Hypocreales_fam_Incertae_sedis|Acremonium|Acremonium_sp	0	0	0	0.000347208826819953	9.64468963388758e-05	0	0	0	0	0	1.92893792677752e-05	0
Fungi|Ascomycota|Sordariomycetes|Hypocreales|Hypocreales_fam_Incertae_sedis|Cylindrium	0	0	0	0	0	0	0	0	0	0	9.64468963388758e-05	0
Fungi|Ascomycota|Sordariomycetes|Hypocreales|Hypocreales_fam_Incertae_sedis|Cylindrium|Cylindrium_aeruginosum	0	0	0	0	0	0	0	0	0	0	9.64468963388758e-05	0
Fungi|Ascomycota|Sordariomycetes|Hypocreales|Hypocreales_fam_Incertae_sedis|Emericellopsis	0.000192893792677752	0.000617260136568805	0.000366498206087728	9.64468963388758e-05	0.000250761930481077	3.85787585355503e-05	0.00063654951583658	0.000771575170711007	0.000675128274372131	0.000713707032907681	0.000405076964623278	0.000212183171945527
Fungi|Ascomycota|Sordariomycetes|Hypocreales|Hypocreales_fam_Incertae_sedis|Emericellopsis|Emericellopsis_sp	0.000192893792677752	0.000617260136568805	0.000366498206087728	9.64468963388758e-05	0.000250761930481077	3.85787585355503e-05	0.00063654951583658	0.000771575170711007	0.000675128274372131	0.000713707032907681	0.000405076964623278	0.000212183171945527
Fungi|Ascomycota|Sordariomycetes|Hypocreales|Hypocreales_fam_Incertae_sedis|Flammocladiella	0	0	0	0	0	1.92893792677752e-05	0	1.92893792677752e-05	0	0	0	0
Fungi|Ascomycota|Sordariomycetes|Hypocreales|Hypocreales_fam_Incertae_sedis|Flammocladiella|Flammocladiella_aceris	0	0	0	0	0	1.92893792677752e-05	0	1.92893792677752e-05	0	0	0	0
Fungi|Ascomycota|Sordariomycetes|Hypocreales|Hypocreales_fam_Incertae_sedis|Sarocladium	1.92893792677752e-05	7.71575170711007e-05	0.00121523089386984	0	0.000154315034142201	9.64468963388758e-05	3.85787585355503e-05	0.00136954592801204	0.000231472551213302	0	0	0
Fungi|Ascomycota|Sordariomycetes|Hypocreales|Hypocreales_fam_Incertae_sedis|Sarocladium|Sarocladium_kiliense	1.92893792677752e-05	7.71575170711007e-05	0.00121523089386984	0	0.000154315034142201	9.64468963388758e-05	3.85787585355503e-05	0.00136954592801204	0.000231472551213302	0	0	0
Fungi|Ascomycota|Sordariomycetes|Hypocreales|Nectriaceae	0.146830754986304	0.013811195555727	0.417499324871726	0.000829443308514332	0.00852590563635662	0.00395432274989391	0.00788935612052004	0.062111801242236	0.0161066316885923	0.000405076964623278	0.124300760001543	0.000540102619497705
Fungi|Ascomycota|Sordariomycetes|Hypocreales|Nectriaceae|Allantonectria	0.131225647158674	0.000887311446317658	0.00181320165117087	7.71575170711007e-05	0.00268122371822075	0	0.00599899695227808	0	0	0	0	5.78681378033255e-05
Fungi|Ascomycota|Sordariomycetes|Hypocreales|Nectriaceae|Allantonectria|Allantonectria_miltina	0.131225647158674	0.000887311446317658	0.00181320165117087	7.71575170711007e-05	0.00268122371822075	0	0.00599899695227808	0	0	0	0	5.78681378033255e-05
Fungi|Ascomycota|Sordariomycetes|Hypocreales|Nectriaceae|Cosmospora	0.000135025654874426	0	0	1.92893792677752e-05	0.00408934840476833	0	0	0	0	0	7.71575170711007e-05	3.85787585355503e-05
Fungi|Ascomycota|Sordariomycetes|Hypocreales|Nectriaceae|Cosmospora|Cosmospora_sp	0.000135025654874426	0	0	1.92893792677752e-05	0.00408934840476833	0	0	0	0	0	7.71575170711007e-05	3.85787585355503e-05
Fungi|Ascomycota|Sordariomycetes|Hypocreales|Nectriaceae|Cylindrocarpon	0	0	0	0	0	3.85787585355503e-05	0	0	0	0	0	0
Fungi|Ascomycota|Sordariomycetes|Hypocreales|Nectriaceae|Cylindrocarpon|Cylindrocarpon_sp	0	0	0	0	0	3.85787585355503e-05	0	0	0	0	0	0
Fungi|Ascomycota|Sordariomycetes|Hypocreales|Nectriaceae|Fusarium	0.0148721114154547	0.012615254041125	0.415570386944948	3.85787585355503e-05	0.00104162648045986	0.00351066702673508	0.00119594151460206	0.0618417499324872	0.0151614521044713	3.85787585355503e-05	0.000578681378033255	3.85787585355503e-05
Fungi|Ascomycota|Sordariomycetes|Hypocreales|Nectriaceae|Fusarium|Fusarium_neocosmosporiellum	0	0	0	0	0	0	3.85787585355503e-05	3.85787585355503e-05	0.000173604413409976	0	0.000115736275606651	0
Fungi|Ascomycota|Sordariomycetes|Hypocreales|Nectriaceae|Fusarium|Fusarium_proliferatum	0.00638478453763358	0.00648123143397245	0.40818255468539	0	0.00102233710119208	0.000115736275606651	0.000810153929246557	0.0606650977971529	0.0146406388642413	3.85787585355503e-05	0	0
Fungi|Ascomycota|Sordariomycetes|Hypocreales|Nectriaceae|Fusarium|Fusarium_sp	0.00848732687782107	0.0061340226071525	0.00738783225955789	3.85787585355503e-05	1.92893792677752e-05	0.00339493075112843	0.000347208826819953	0.00113807337679873	0.000347208826819953	0	0.000462945102426604	3.85787585355503e-05
Fungi|Ascomycota|Sordariomycetes|Hypocreales|Nectriaceae|Fusicolla	0.000482234481694379	0	0	0	0	0	0.000366498206087728	5.78681378033255e-05	0.000154315034142201	0	0.000366498206087728	0
Fungi|Ascomycota|Sordariomycetes|Hypocreales|Nectriaceae|Fusicolla|Fusicolla_acetilerea	0.000482234481694379	0	0	0	0	0	0.000308630068284403	5.78681378033255e-05	0.000154315034142201	0	0.000347208826819953	0
Fungi|Ascomycota|Sordariomycetes|Hypocreales|Nectriaceae|Fusicolla|Fusicolla_sp	0	0	0	0	0	0	5.78681378033255e-05	0	0	0	1.92893792677752e-05	0
Fungi|Ascomycota|Sordariomycetes|Hypocreales|Nectriaceae|Gibberella	0.000115736275606651	0.000173604413409976	0	0.000675128274372131	0.000713707032907681	0.000405076964623278	0.000192893792677752	0.000173604413409976	0.000173604413409976	0.000366498206087728	0.12320126538328	0.000385787585355503
Fungi|Ascomycota|Sordariomycetes|Hypocreales|Nectriaceae|Gibberella|Gibberella_intricans	0.000115736275606651	0.000173604413409976	0	0.000675128274372131	0.000713707032907681	0.000405076964623278	0.000192893792677752	0.000173604413409976	0.000173604413409976	0.000366498206087728	0.12320126538328	0.000385787585355503
Fungi|Ascomycota|Sordariomycetes|Hypocreales|Nectriaceae|Ilyonectria	0	0	3.85787585355503e-05	0	0	0	0	0	0.000405076964623278	0	0	0
Fungi|Ascomycota|Sordariomycetes|Hypocreales|Nectriaceae|Ilyonectria|Ilyonectria_mors-panacis	0	0	3.85787585355503e-05	0	0	0	0	0	0.000405076964623278	0	0	0
Fungi|Ascomycota|Sordariomycetes|Hypocreales|Nectriaceae|Lasionectria	0	5.78681378033255e-05	0	0	0	0	3.85787585355503e-05	0	0	0	1.92893792677752e-05	0
Fungi|Ascomycota|Sordariomycetes|Hypocreales|Nectriaceae|Lasionectria|Lasionectria_sp	0	5.78681378033255e-05	0	0	0	0	3.85787585355503e-05	0	0	0	1.92893792677752e-05	0
Fungi|Ascomycota|Sordariomycetes|Hypocreales|Nectriaceae|Pseudonectria	0	0	7.71575170711007e-05	0	0	0	0	0	0.000154315034142201	0	0	1.92893792677752e-05
Fungi|Ascomycota|Sordariomycetes|Hypocreales|Nectriaceae|Pseudonectria|Pseudonectria_buxi	0	0	7.71575170711007e-05	0	0	0	0	0	0.000154315034142201	0	0	1.92893792677752e-05
Fungi|Ascomycota|Sordariomycetes|Hypocreales|Nectriaceae|Rodentomyces	0	0	0	0	0	0	9.64468963388758e-05	0	5.78681378033255e-05	0	5.78681378033255e-05	0
Fungi|Ascomycota|Sordariomycetes|Hypocreales|Nectriaceae|Rodentomyces|Rodentomyces_sp	0	0	0	0	0	0	9.64468963388758e-05	0	5.78681378033255e-05	0	5.78681378033255e-05	0
Fungi|Ascomycota|Sordariomycetes|Hypocreales|Nectriaceae|unidentified	0	7.71575170711007e-05	0	1.92893792677752e-05	0	0	0	3.85787585355503e-05	0	0	0	0
Fungi|Ascomycota|Sordariomycetes|Hypocreales|Nectriaceae|unidentified|Nectriaceae_sp	0	7.71575170711007e-05	0	1.92893792677752e-05	0	0	0	3.85787585355503e-05	0	0	0	0
Fungi|Ascomycota|Sordariomycetes|Hypocreales|Niessliaceae	0.0682651132286563	0.000231472551213302	0.000520813240229929	0	0.000385787585355503	0	0.00175533351336754	0	3.85787585355503e-05	0	1.92893792677752e-05	0.000250761930481077
Fungi|Ascomycota|Sordariomycetes|Hypocreales|Niessliaceae|Eucasphaeria	0.0656996257860422	0.000212183171945527	0.000482234481694379	0	0.000385787585355503	0	0.00165888661702866	0	0	0	0	0.000250761930481077
Fungi|Ascomycota|Sordariomycetes|Hypocreales|Niessliaceae|Eucasphaeria|Eucasphaeria_capensis	0.0656996257860422	0.000212183171945527	0.000482234481694379	0	0.000385787585355503	0	0.00165888661702866	0	0	0	0	0.000250761930481077
Fungi|Ascomycota|Sordariomycetes|Hypocreales|Niessliaceae|Niesslia	0.0025654874426141	1.92893792677752e-05	3.85787585355503e-05	0	0	0	9.64468963388758e-05	0	3.85787585355503e-05	0	1.92893792677752e-05	0
Fungi|Ascomycota|Sordariomycetes|Hypocreales|Niessliaceae|Niesslia|Niesslia_exosporioides	0.0025654874426141	1.92893792677752e-05	3.85787585355503e-05	0	0	0	9.64468963388758e-05	0	3.85787585355503e-05	0	1.92893792677752e-05	0
Fungi|Ascomycota|Sordariomycetes|Hypocreales|Ophiocordycipitaceae	0	0	0	0	0	0	0	0	0	1.92893792677752e-05	0	0
Fungi|Ascomycota|Sordariomycetes|Hypocreales|Ophiocordycipitaceae|Ophiocordyceps	0	0	0	0	0	0	0	0	0	1.92893792677752e-05	0	0
Fungi|Ascomycota|Sordariomycetes|Hypocreales|Ophiocordycipitaceae|Ophiocordyceps|Ophiocordyceps_sinensis	0	0	0	0	0	0	0	0	0	1.92893792677752e-05	0	0
Fungi|Ascomycota|Sordariomycetes|Hypocreales|Stachybotryaceae	0.000308630068284403	0.00175533351336754	0.0132710929362293	0.000192893792677752	0.00545889433278037	0.000135025654874426	0.000578681378033255	0.00104162648045986	0.000289340689016627	0.000115736275606651	0.000540102619497705	7.71575170711007e-05
Fungi|Ascomycota|Sordariomycetes|Hypocreales|Stachybotryaceae|Brevistachys	0	9.64468963388758e-05	0	0	0	0	0	3.85787585355503e-05	0	0	5.78681378033255e-05	0
Fungi|Ascomycota|Sordariomycetes|Hypocreales|Stachybotryaceae|Brevistachys|Brevistachys_subsimplex	0	9.64468963388758e-05	0	0	0	0	0	3.85787585355503e-05	0	0	5.78681378033255e-05	0
Fungi|Ascomycota|Sordariomycetes|Hypocreales|Stachybotryaceae|Stachybotrys	0.000308630068284403	0.00165888661702866	0.0132710929362293	0.000192893792677752	0.00545889433278037	0.000135025654874426	0.000578681378033255	0.00100304772192431	0.000289340689016627	0.000115736275606651	0.000482234481694379	7.71575170711007e-05
Fungi|Ascomycota|Sordariomycetes|Hypocreales|Stachybotryaceae|Stachybotrys|Stachybotrys_chlorohalonata	0.000308630068284403	0.00165888661702866	0.0132710929362293	0.000192893792677752	0.00545889433278037	0.000135025654874426	0.000578681378033255	0.00100304772192431	0.000289340689016627	0.000115736275606651	0.000482234481694379	7.71575170711007e-05
Fungi|Ascomycota|Sordariomycetes|Hypocreales|unidentified_Hypocreales_sp	0	5.78681378033255e-05	0	0	0	0	1.92893792677752e-05	0.00403148026696501	3.85787585355503e-05	0	7.71575170711007e-05	0
Fungi|Ascomycota|Sordariomycetes|Hypocreales|unidentified_Hypocreales_sp|unidentified_Hypocreales_sp	0	5.78681378033255e-05	0	0	0	0	1.92893792677752e-05	0.00403148026696501	3.85787585355503e-05	0	7.71575170711007e-05	0
Fungi|Ascomycota|Sordariomycetes|Hypocreales|unidentified_Hypocreales_sp|unidentified_Hypocreales_sp|Hypocreales_sp	0	5.78681378033255e-05	0	0	0	0	1.92893792677752e-05	0.00403148026696501	3.85787585355503e-05	0	7.71575170711007e-05	0
Fungi|Ascomycota|Sordariomycetes|Magnaporthales	0	0	0	0	0	0	1.92893792677752e-05	0	0	0	0	0
Fungi|Ascomycota|Sordariomycetes|Magnaporthales|unidentified_Magnaporthales_sp	0	0	0	0	0	0	1.92893792677752e-05	0	0	0	0	0
Fungi|Ascomycota|Sordariomycetes|Magnaporthales|unidentified_Magnaporthales_sp|unidentified_Magnaporthales_sp	0	0	0	0	0	0	1.92893792677752e-05	0	0	0	0	0
Fungi|Ascomycota|Sordariomycetes|Magnaporthales|unidentified_Magnaporthales_sp|unidentified_Magnaporthales_sp|Magnaporthales_sp	0	0	0	0	0	0	1.92893792677752e-05	0	0	0	0	0
Fungi|Ascomycota|Sordariomycetes|Microascales	0.0148528220361869	0.00754214729370009	0.00491879171328267	0.00526600054010262	0.00634620577909803	0.000443655723158829	0.00146599282435091	0.0234944639481501	0.00221827861579414	0.00667412522665021	0.000520813240229929	0.000945179584120983
Fungi|Ascomycota|Sordariomycetes|Microascales|Halosphaeriaceae	0	0	0	0	0.000366498206087728	0	0	0	0	0	0	0
Fungi|Ascomycota|Sordariomycetes|Microascales|Halosphaeriaceae|Corollospora	0	0	0	0	0.000366498206087728	0	0	0	0	0	0	0
Fungi|Ascomycota|Sordariomycetes|Microascales|Halosphaeriaceae|Corollospora|Corollospora_maritima	0	0	0	0	0.000366498206087728	0	0	0	0	0	0	0
Fungi|Ascomycota|Sordariomycetes|Microascales|Microascaceae	0.00165888661702866	0.00482234481694379	0.000848732687782107	7.71575170711007e-05	0.000829443308514332	0.000405076964623278	0.000732996412175456	0.023417306431079	0.000308630068284403	5.78681378033255e-05	0.000462945102426604	0.000925890204853208
Fungi|Ascomycota|Sordariomycetes|Microascales|Microascaceae|Acaulium	0	3.85787585355503e-05	0	0	0	0	0	7.71575170711007e-05	0	0	0	0
Fungi|Ascomycota|Sordariomycetes|Microascales|Microascaceae|Acaulium|Acaulium_acremonium	0	3.85787585355503e-05	0	0	0	0	0	7.71575170711007e-05	0	0	0	0
Fungi|Ascomycota|Sordariomycetes|Microascales|Microascaceae|Canariomyces	5.78681378033255e-05	1.92893792677752e-05	9.64468963388758e-05	0	0	0	3.85787585355503e-05	1.92893792677752e-05	3.85787585355503e-05	1.92893792677752e-05	0.000115736275606651	0.000462945102426604
Fungi|Ascomycota|Sordariomycetes|Microascales|Microascaceae|Canariomyces|Canariomyces_arenarius	5.78681378033255e-05	1.92893792677752e-05	9.64468963388758e-05	0	0	0	3.85787585355503e-05	1.92893792677752e-05	3.85787585355503e-05	1.92893792677752e-05	0.000115736275606651	0.000462945102426604
Fungi|Ascomycota|Sordariomycetes|Microascales|Microascaceae|Cephalotrichum	0.000385787585355503	0	0	0	0	0	0	0	0	0	0	0
Fungi|Ascomycota|Sordariomycetes|Microascales|Microascaceae|Cephalotrichum|Cephalotrichum_dendrocephalum	0.000385787585355503	0	0	0	0	0	0	0	0	0	0	0
Fungi|Ascomycota|Sordariomycetes|Microascales|Microascaceae|Kernia	0	0	0	0	0	0	0	0.00111878399753096	0	0	0	0
Fungi|Ascomycota|Sordariomycetes|Microascales|Microascaceae|Kernia|Kernia_sp	0	0	0	0	0	0	0	0.00111878399753096	0	0	0	0
Fungi|Ascomycota|Sordariomycetes|Microascales|Microascaceae|Lophotrichus	0.000154315034142201	0	0	0	0	0	3.85787585355503e-05	0	0	0	1.92893792677752e-05	0
Fungi|Ascomycota|Sordariomycetes|Microascales|Microascaceae|Lophotrichus|Lophotrichus_sp	0.000154315034142201	0	0	0	0	0	3.85787585355503e-05	0	0	0	1.92893792677752e-05	0
Fungi|Ascomycota|Sordariomycetes|Microascales|Microascaceae|Microascus	0.000964468963388758	0.000752285791443231	0.000501523860962154	7.71575170711007e-05	0.000790864549978782	5.78681378033255e-05	0.000405076964623278	0.0218162879518537	7.71575170711007e-05	3.85787585355503e-05	9.64468963388758e-05	0.000289340689016627
Fungi|Ascomycota|Sordariomycetes|Microascales|Microascaceae|Microascus|Microascus_brevicaulis	0	9.64468963388758e-05	0	0	0	0	0	0.0217391304347826	0	0	0	0
Fungi|Ascomycota|Sordariomycetes|Microascales|Microascaceae|Microascus|Microascus_croci	0	0	0	0	0	0	0	0	0	0	0	0.000250761930481077
Fungi|Ascomycota|Sordariomycetes|Microascales|Microascaceae|Microascus|Microascus_murinus	0	0	0	0	0.000250761930481077	1.92893792677752e-05	0	0	0	0	0	0
Fungi|Ascomycota|Sordariomycetes|Microascales|Microascaceae|Microascus|Microascus_trigonosporus	0.000964468963388758	0.000655838895104355	0.000501523860962154	7.71575170711007e-05	0.000540102619497705	3.85787585355503e-05	0.000405076964623278	7.71575170711007e-05	7.71575170711007e-05	3.85787585355503e-05	9.64468963388758e-05	3.85787585355503e-05
Fungi|Ascomycota|Sordariomycetes|Microascales|Microascaceae|Pithoascus	0	0	3.85787585355503e-05	0	0	0	0.000231472551213302	0.000231472551213302	0.000173604413409976	0	9.64468963388758e-05	0.000154315034142201
Fungi|Ascomycota|Sordariomycetes|Microascales|Microascaceae|Pithoascus|Pithoascus_nidicola	0	0	3.85787585355503e-05	0	0	0	0.000231472551213302	0.000231472551213302	0.000173604413409976	0	9.64468963388758e-05	0.000154315034142201
Fungi|Ascomycota|Sordariomycetes|Microascales|Microascaceae|Scedosporium	1.92893792677752e-05	0.00387716523282281	0.000135025654874426	0	3.85787585355503e-05	0	1.92893792677752e-05	0.000154315034142201	1.92893792677752e-05	0	0.000135025654874426	1.92893792677752e-05
Fungi|Ascomycota|Sordariomycetes|Microascales|Microascaceae|Scedosporium|Scedosporium_prolificans	1.92893792677752e-05	0.00387716523282281	0.000135025654874426	0	3.85787585355503e-05	0	1.92893792677752e-05	0.000154315034142201	1.92893792677752e-05	0	0.000135025654874426	1.92893792677752e-05
Fungi|Ascomycota|Sordariomycetes|Microascales|Microascaceae|unidentified	7.71575170711007e-05	0.000135025654874426	7.71575170711007e-05	0	0	0.000347208826819953	0	0	0	0	0	0
Fungi|Ascomycota|Sordariomycetes|Microascales|Microascaceae|unidentified|Microascaceae_sp	7.71575170711007e-05	0.000135025654874426	7.71575170711007e-05	0	0	0.000347208826819953	0	0	0	0	0	0
Fungi|Ascomycota|Sordariomycetes|Microascales|unidentified_Microascales_sp	0.0131939354191582	0.0027198024767563	0.00407005902550056	0.00518884302303152	0.00515026426449597	3.85787585355503e-05	0.000732996412175456	7.71575170711007e-05	0.00190964854750974	0.00661625708884688	5.78681378033255e-05	1.92893792677752e-05
Fungi|Ascomycota|Sordariomycetes|Microascales|unidentified_Microascales_sp|unidentified_Microascales_sp	0.0131939354191582	0.0027198024767563	0.00407005902550056	0.00518884302303152	0.00515026426449597	3.85787585355503e-05	0.000732996412175456	7.71575170711007e-05	0.00190964854750974	0.00661625708884688	5.78681378033255e-05	1.92893792677752e-05
Fungi|Ascomycota|Sordariomycetes|Microascales|unidentified_Microascales_sp|unidentified_Microascales_sp|Microascales_sp	0.0131939354191582	0.0027198024767563	0.00407005902550056	0.00518884302303152	0.00515026426449597	3.85787585355503e-05	0.000732996412175456	7.71575170711007e-05	0.00190964854750974	0.00661625708884688	5.78681378033255e-05	1.92893792677752e-05
Fungi|Ascomycota|Sordariomycetes|Myrmecridiales	0	0.000135025654874426	0	0.000231472551213302	0.000520813240229929	0.000115736275606651	0.000327919447552178	0.000154315034142201	0.000289340689016627	0.0390995717757803	0.000270051309748852	0.000308630068284403
Fungi|Ascomycota|Sordariomycetes|Myrmecridiales|Myrmecridiaceae	0	0.000135025654874426	0	0.000231472551213302	0.000520813240229929	0.000115736275606651	0.000327919447552178	0.000154315034142201	0.000289340689016627	0.0390995717757803	0.000270051309748852	0.000308630068284403
Fungi|Ascomycota|Sordariomycetes|Myrmecridiales|Myrmecridiaceae|Neomyrmecridium	0	0.000135025654874426	0	0.000231472551213302	0.000520813240229929	0.000115736275606651	0.000327919447552178	0.000154315034142201	0.000289340689016627	0.0390995717757803	0.000270051309748852	0.000308630068284403
Fungi|Ascomycota|Sordariomycetes|Myrmecridiales|Myrmecridiaceae|Neomyrmecridium|Neomyrmecridium_sp	0	0.000135025654874426	0	0.000231472551213302	0.000520813240229929	0.000115736275606651	0.000327919447552178	0.000154315034142201	0.000289340689016627	0.0390995717757803	0.000270051309748852	0.000308630068284403
Fungi|Ascomycota|Sordariomycetes|Ophiostomatales	0	0	0	0	0	3.85787585355503e-05	0	0	0	0	0	0
Fungi|Ascomycota|Sordariomycetes|Ophiostomatales|Ophiostomataceae	0	0	0	0	0	3.85787585355503e-05	0	0	0	0	0	0
Fungi|Ascomycota|Sordariomycetes|Ophiostomatales|Ophiostomataceae|Ophiostoma	0	0	0	0	0	3.85787585355503e-05	0	0	0	0	0	0
Fungi|Ascomycota|Sordariomycetes|Ophiostomatales|Ophiostomataceae|Ophiostoma|Ophiostoma_sp	0	0	0	0	0	3.85787585355503e-05	0	0	0	0	0	0
Fungi|Ascomycota|Sordariomycetes|Sordariales	0.00216041047799082	0.00478376605840824	0.00468731916206936	0.0116122063192006	0.00723351722541568	0.834805755950773	0.00462945102426604	0.00347208826819953	0.00642336329616913	0.0284904131785039	0.00669341460591798	0.0149492689325257
Fungi|Ascomycota|Sordariomycetes|Sordariales|Cephalothecaceae	0	0	0.0027198024767563	0.000983758342656533	0.000829443308514332	0.000540102619497705	5.78681378033255e-05	3.85787585355503e-05	0.00331777323405733	0.000424366343891054	0.00059797075730103	0.000385787585355503
Fungi|Ascomycota|Sordariomycetes|Sordariales|Cephalothecaceae|Phialemonium	0	0	0.0027198024767563	0.000983758342656533	0.000829443308514332	0.000540102619497705	5.78681378033255e-05	3.85787585355503e-05	0.00331777323405733	0.000424366343891054	0.00059797075730103	0.000385787585355503
Fungi|Ascomycota|Sordariomycetes|Sordariales|Cephalothecaceae|Phialemonium|Phialemonium_sp	0	0	0.0027198024767563	0.000983758342656533	0.000829443308514332	0.000540102619497705	5.78681378033255e-05	3.85787585355503e-05	0.00331777323405733	0.000424366343891054	0.00059797075730103	0.000385787585355503
Fungi|Ascomycota|Sordariomycetes|Sordariales|Chaetomiaceae	0.00179391227190309	0.00399290150842946	0.00187106978897419	0.00449442536939161	0.00312487944137958	0.00291269626943405	0.0025654874426141	0.00260406620114965	0.00144670344508314	0.0255584275298021	0.00297056440723738	0.0101655028741175
Fungi|Ascomycota|Sordariomycetes|Sordariales|Chaetomiaceae|Acrophialophora	0	1.92893792677752e-05	0	0	0	0	0	0	0	0	0	0
Fungi|Ascomycota|Sordariomycetes|Sordariales|Chaetomiaceae|Acrophialophora|Acrophialophora_sp	0	1.92893792677752e-05	0	0	0	0	0	0	0	0	0	0
Fungi|Ascomycota|Sordariomycetes|Sordariales|Chaetomiaceae|Botryotrichum	0	0	0	0	0	0	7.71575170711007e-05	1.92893792677752e-05	7.71575170711007e-05	0.000212183171945527	0	0
Fungi|Ascomycota|Sordariomycetes|Sordariales|Chaetomiaceae|Botryotrichum|Botryotrichum_sp	0	0	0	0	0	0	7.71575170711007e-05	1.92893792677752e-05	7.71575170711007e-05	0.000212183171945527	0	0
Fungi|Ascomycota|Sordariomycetes|Sordariales|Chaetomiaceae|Chaetomium	0.000154315034142201	3.85787585355503e-05	5.78681378033255e-05	5.78681378033255e-05	1.92893792677752e-05	3.85787585355503e-05	7.71575170711007e-05	0	7.71575170711007e-05	7.71575170711007e-05	5.78681378033255e-05	0.000925890204853208
Fungi|Ascomycota|Sordariomycetes|Sordariales|Chaetomiaceae|Chaetomium|Chaetomium_madrasense	5.78681378033255e-05	1.92893792677752e-05	1.92893792677752e-05	3.85787585355503e-05	0	3.85787585355503e-05	0	0	5.78681378033255e-05	7.71575170711007e-05	5.78681378033255e-05	0.000578681378033255
Fungi|Ascomycota|Sordariomycetes|Sordariales|Chaetomiaceae|Chaetomium|Chaetomium_variosporum	9.64468963388758e-05	1.92893792677752e-05	3.85787585355503e-05	1.92893792677752e-05	1.92893792677752e-05	0	7.71575170711007e-05	0	1.92893792677752e-05	0	0	0.000347208826819953
Fungi|Ascomycota|Sordariomycetes|Sordariales|Chaetomiaceae|Dichotomopilus	0	0	0	0	0	0	0.000135025654874426	3.85787585355503e-05	5.78681378033255e-05	0	5.78681378033255e-05	0.00063654951583658
Fungi|Ascomycota|Sordariomycetes|Sordariales|Chaetomiaceae|Dichotomopilus|Dichotomopilus_erectus	0	0	0	0	0	0	0.000135025654874426	3.85787585355503e-05	5.78681378033255e-05	0	5.78681378033255e-05	0.00063654951583658
Fungi|Ascomycota|Sordariomycetes|Sordariales|Chaetomiaceae|Humicola	0.000115736275606651	0.000578681378033255	0.00142741406581536	0	7.71575170711007e-05	0	3.85787585355503e-05	0.00063654951583658	0.000135025654874426	0	9.64468963388758e-05	0
Fungi|Ascomycota|Sordariomycetes|Sordariales|Chaetomiaceae|Humicola|Humicola_alopallonella	5.78681378033255e-05	0.000578681378033255	0.00142741406581536	0	7.71575170711007e-05	0	3.85787585355503e-05	0.00063654951583658	0.000115736275606651	0	0	0
Fungi|Ascomycota|Sordariomycetes|Sordariales|Chaetomiaceae|Humicola|Humicola_sp	5.78681378033255e-05	0	0	0	0	0	0	0	1.92893792677752e-05	0	9.64468963388758e-05	0
Fungi|Ascomycota|Sordariomycetes|Sordariales|Chaetomiaceae|Stolonocarpus	0.00117665213533428	0.00306701130357625	0.000192893792677752	0.00408934840476833	0.00277767061455962	0.00260406620114965	0.00154315034142201	0.000540102619497705	0.00055939199876548	0.00206396358165194	0.00210254234018749	0.00461016164499826
Fungi|Ascomycota|Sordariomycetes|Sordariales|Chaetomiaceae|Stolonocarpus|Stolonocarpus_gigasporus	0.00117665213533428	0.00306701130357625	0.000192893792677752	0.00408934840476833	0.00277767061455962	0.00260406620114965	0.00154315034142201	0.000540102619497705	0.00055939199876548	0.00206396358165194	0.00210254234018749	0.00461016164499826
Fungi|Ascomycota|Sordariomycetes|Sordariales|Chaetomiaceae|Thielavia	0.000250761930481077	0.000250761930481077	5.78681378033255e-05	0.000327919447552178	0.000212183171945527	9.64468963388758e-05	0.000578681378033255	0.00108020523899541	0.000424366343891054	0.0231279657420624	0.000347208826819953	0.00399290150842946
Fungi|Ascomycota|Sordariomycetes|Sordariales|Chaetomiaceae|Thielavia|Thielavia_arenaria	0	0	0	0	0	0	0	0	0	0.00123452027313761	0	0
Fungi|Ascomycota|Sordariomycetes|Sordariales|Chaetomiaceae|Thielavia|Thielavia_basicola	0.000192893792677752	0.000192893792677752	5.78681378033255e-05	0.000327919447552178	0.000212183171945527	9.64468963388758e-05	0.000578681378033255	0.000520813240229929	0.000424366343891054	0.017418309478801	0.000308630068284403	0.00399290150842946
Fungi|Ascomycota|Sordariomycetes|Sordariales|Chaetomiaceae|Thielavia|Thielavia_microspora	5.78681378033255e-05	0	0	0	0	0	0	1.92893792677752e-05	0	5.78681378033255e-05	0	0
Fungi|Ascomycota|Sordariomycetes|Sordariales|Chaetomiaceae|Thielavia|Thielavia_sp	0	5.78681378033255e-05	0	0	0	0	0	0.000540102619497705	0	0.00441726785232051	3.85787585355503e-05	0
Fungi|Ascomycota|Sordariomycetes|Sordariales|Chaetomiaceae|Trichocladium	3.85787585355503e-05	0	0	0	0	0	0	0	0	0	3.85787585355503e-05	0
Fungi|Ascomycota|Sordariomycetes|Sordariales|Chaetomiaceae|Trichocladium|Trichocladium_griseum	3.85787585355503e-05	0	0	0	0	0	0	0	0	0	3.85787585355503e-05	0
Fungi|Ascomycota|Sordariomycetes|Sordariales|Chaetomiaceae|Zopfiella	0	3.85787585355503e-05	1.92893792677752e-05	1.92893792677752e-05	3.85787585355503e-05	0.000173604413409976	7.71575170711007e-05	7.71575170711007e-05	5.78681378033255e-05	7.71575170711007e-05	0.000135025654874426	0
Fungi|Ascomycota|Sordariomycetes|Sordariales|Chaetomiaceae|Zopfiella|Zopfiella_erostrata	0	3.85787585355503e-05	0	0	1.92893792677752e-05	3.85787585355503e-05	0	5.78681378033255e-05	0	0	3.85787585355503e-05	0
Fungi|Ascomycota|Sordariomycetes|Sordariales|Chaetomiaceae|Zopfiella|Zopfiella_sp	0	0	1.92893792677752e-05	1.92893792677752e-05	1.92893792677752e-05	0.000135025654874426	7.71575170711007e-05	1.92893792677752e-05	5.78681378033255e-05	7.71575170711007e-05	9.64468963388758e-05	0
Fungi|Ascomycota|Sordariomycetes|Sordariales|Chaetomiaceae|unidentified	5.78681378033255e-05	0	0.000115736275606651	0	0	0	3.85787585355503e-05	0.000212183171945527	5.78681378033255e-05	0	0.000135025654874426	0
Fungi|Ascomycota|Sordariomycetes|Sordariales|Chaetomiaceae|unidentified|Chaetomiaceae_sp	5.78681378033255e-05	0	0.000115736275606651	0	0	0	3.85787585355503e-05	0.000212183171945527	5.78681378033255e-05	0	0.000135025654874426	0
Fungi|Ascomycota|Sordariomycetes|Sordariales|Lasiosphaeriaceae	0.000289340689016627	7.71575170711007e-05	9.64468963388758e-05	0.00354924578527063	0.000115736275606651	0.00189035916824197	0.00160101847922534	0.000655838895104356	0.00150457158288646	0.000385787585355503	0.00140812468654759	0.00171675475483199
Fungi|Ascomycota|Sordariomycetes|Sordariales|Lasiosphaeriaceae|Cladorrhinum	5.78681378033255e-05	5.78681378033255e-05	9.64468963388758e-05	0.000173604413409976	7.71575170711007e-05	0.000154315034142201	0.000752285791443231	0.000250761930481077	0.000675128274372131	7.71575170711007e-05	0.00129238841094094	0.00148528220361869
Fungi|Ascomycota|Sordariomycetes|Sordariales|Lasiosphaeriaceae|Cladorrhinum|Cladorrhinum_hyalocarpum	5.78681378033255e-05	5.78681378033255e-05	9.64468963388758e-05	0.000173604413409976	7.71575170711007e-05	0.000154315034142201	0.000752285791443231	0.000250761930481077	0.000675128274372131	7.71575170711007e-05	0.00129238841094094	0.00148528220361869
Fungi|Ascomycota|Sordariomycetes|Sordariales|Lasiosphaeriaceae|Lasiosphaeria	5.78681378033255e-05	0	0	0.00327919447552178	1.92893792677752e-05	0.00138883530727981	0.000713707032907681	0.000308630068284403	0.000810153929246557	0.000308630068284403	0.000115736275606651	0.000115736275606651
Fungi|Ascomycota|Sordariomycetes|Sordariales|Lasiosphaeriaceae|Lasiosphaeria|Lasiosphaeria_ovina	5.78681378033255e-05	0	0	0.00327919447552178	1.92893792677752e-05	0.00138883530727981	0.000713707032907681	0.000308630068284403	0.000810153929246557	0.000308630068284403	0.000115736275606651	0.000115736275606651
Fungi|Ascomycota|Sordariomycetes|Sordariales|Lasiosphaeriaceae|Podospora	0	0	0	1.92893792677752e-05	1.92893792677752e-05	0.000308630068284403	0	7.71575170711007e-05	0	0	0	0
Fungi|Ascomycota|Sordariomycetes|Sordariales|Lasiosphaeriaceae|Podospora|Podospora_sp	0	0	0	1.92893792677752e-05	1.92893792677752e-05	0.000308630068284403	0	7.71575170711007e-05	0	0	0	0
Fungi|Ascomycota|Sordariomycetes|Sordariales|Lasiosphaeriaceae|Schizothecium	0	1.92893792677752e-05	0	7.71575170711007e-05	0	3.85787585355503e-05	0.000135025654874426	1.92893792677752e-05	1.92893792677752e-05	0	0	0
Fungi|Ascomycota|Sordariomycetes|Sordariales|Lasiosphaeriaceae|Schizothecium|Schizothecium_curvisporum	0	1.92893792677752e-05	0	7.71575170711007e-05	0	3.85787585355503e-05	0.000135025654874426	1.92893792677752e-05	1.92893792677752e-05	0	0	0
Fungi|Ascomycota|Sordariomycetes|Sordariales|Lasiosphaeriaceae|unidentified	0.000173604413409976	0	0	0	0	0	0	0	0	0	0	0.000115736275606651
Fungi|Ascomycota|Sordariomycetes|Sordariales|Lasiosphaeriaceae|unidentified|Lasiosphaeriaceae_sp	0.000173604413409976	0	0	0	0	0	0	0	0	0	0	0.000115736275606651
Fungi|Ascomycota|Sordariomycetes|Sordariales|unidentified_Sordariales_sp	7.71575170711007e-05	0.000713707032907681	0	0.00258477682188187	0.00316345819991513	0.8294625978936	0.000405076964623278	0.000173604413409976	0.000154315034142201	0.00212183171945527	0.00171675475483199	0.00268122371822075
Fungi|Ascomycota|Sordariomycetes|Sordariales|unidentified_Sordariales_sp|unidentified_Sordariales_sp	7.71575170711007e-05	0.000713707032907681	0	0.00258477682188187	0.00316345819991513	0.8294625978936	0.000405076964623278	0.000173604413409976	0.000154315034142201	0.00212183171945527	0.00171675475483199	0.00268122371822075
Fungi|Ascomycota|Sordariomycetes|Sordariales|unidentified_Sordariales_sp|unidentified_Sordariales_sp|Sordariales_sp	7.71575170711007e-05	0.000713707032907681	0	0.00258477682188187	0.00316345819991513	0.8294625978936	0.000405076964623278	0.000173604413409976	0.000154315034142201	0.00212183171945527	0.00171675475483199	0.00268122371822075
Fungi|Ascomycota|Sordariomycetes|Trichosphaeriales	1.92893792677752e-05	0	0	0	0	0	1.92893792677752e-05	0	0	0	0.000115736275606651	0
Fungi|Ascomycota|Sordariomycetes|Trichosphaeriales|Trichosphaeriaceae	1.92893792677752e-05	0	0	0	0	0	1.92893792677752e-05	0	0	0	0.000115736275606651	0
Fungi|Ascomycota|Sordariomycetes|Trichosphaeriales|Trichosphaeriaceae|Nigrospora	1.92893792677752e-05	0	0	0	0	0	1.92893792677752e-05	0	0	0	0.000115736275606651	0
Fungi|Ascomycota|Sordariomycetes|Trichosphaeriales|Trichosphaeriaceae|Nigrospora|Nigrospora_oryzae	1.92893792677752e-05	0	0	0	0	0	1.92893792677752e-05	0	0	0	0.000115736275606651	0
Fungi|Ascomycota|Sordariomycetes|Xylariales	1.92893792677752e-05	0	0	0.00117665213533429	0	0	0.000694417653639906	0.000771575170711006	0.000308630068284403	0	0.000945179584120983	0.000482234481694379
Fungi|Ascomycota|Sordariomycetes|Xylariales|Amphisphaeriaceae	0	0	0	0	0	0	0	0	0	0	0	0.000231472551213302
Fungi|Ascomycota|Sordariomycetes|Xylariales|Amphisphaeriaceae|Seimatosporium	0	0	0	0	0	0	0	0	0	0	0	0.000231472551213302
Fungi|Ascomycota|Sordariomycetes|Xylariales|Amphisphaeriaceae|Seimatosporium|Seimatosporium_pezizoides	0	0	0	0	0	0	0	0	0	0	0	0.000231472551213302
Fungi|Ascomycota|Sordariomycetes|Xylariales|Diatrypaceae	0	0	0	0	0	0	0.000173604413409976	3.85787585355503e-05	0	0	3.85787585355503e-05	0
Fungi|Ascomycota|Sordariomycetes|Xylariales|Diatrypaceae|Eutypa	0	0	0	0	0	0	0.000173604413409976	3.85787585355503e-05	0	0	0	0
Fungi|Ascomycota|Sordariomycetes|Xylariales|Diatrypaceae|Eutypa|Eutypa_maura	0	0	0	0	0	0	0.000173604413409976	3.85787585355503e-05	0	0	0	0
Fungi|Ascomycota|Sordariomycetes|Xylariales|Diatrypaceae|Monosporascus	0	0	0	0	0	0	0	0	0	0	3.85787585355503e-05	0
Fungi|Ascomycota|Sordariomycetes|Xylariales|Diatrypaceae|Monosporascus|Monosporascus_sp	0	0	0	0	0	0	0	0	0	0	3.85787585355503e-05	0
Fungi|Ascomycota|Sordariomycetes|Xylariales|Microdochiaceae	1.92893792677752e-05	0	0	0	0	0	0	0	0	0	0	0
Fungi|Ascomycota|Sordariomycetes|Xylariales|Microdochiaceae|Microdochium	1.92893792677752e-05	0	0	0	0	0	0	0	0	0	0	0
Fungi|Ascomycota|Sordariomycetes|Xylariales|Microdochiaceae|Microdochium|Microdochium_sp	1.92893792677752e-05	0	0	0	0	0	0	0	0	0	0	0
Fungi|Ascomycota|Sordariomycetes|Xylariales|Xylariaceae	0	0	0	0.00113807337679873	0	0	0	0.00063654951583658	0	0	0	0
Fungi|Ascomycota|Sordariomycetes|Xylariales|Xylariaceae|Hypoxylon	0	0	0	0	0	0	0	0.00063654951583658	0	0	0	0
Fungi|Ascomycota|Sordariomycetes|Xylariales|Xylariaceae|Hypoxylon|Hypoxylon_lenormandii	0	0	0	0	0	0	0	0.00063654951583658	0	0	0	0
Fungi|Ascomycota|Sordariomycetes|Xylariales|Xylariaceae|unidentified	0	0	0	0.00113807337679873	0	0	0	0	0	0	0	0
Fungi|Ascomycota|Sordariomycetes|Xylariales|Xylariaceae|unidentified|Xylariaceae_sp	0	0	0	0.00113807337679873	0	0	0	0	0	0	0	0
Fungi|Ascomycota|Sordariomycetes|Xylariales|Xylariales_fam_Incertae_sedis	0	0	0	3.85787585355503e-05	0	0	0.000520813240229929	9.64468963388758e-05	0.000308630068284403	0	0.000906600825585433	0.000250761930481077
Fungi|Ascomycota|Sordariomycetes|Xylariales|Xylariales_fam_Incertae_sedis|Anungitea	0	0	0	3.85787585355503e-05	0	0	0.000520813240229929	9.64468963388758e-05	0.000308630068284403	0	0.000906600825585433	0.000250761930481077
Fungi|Ascomycota|Sordariomycetes|Xylariales|Xylariales_fam_Incertae_sedis|Anungitea|Anungitea_eucalyptorum	0	0	0	3.85787585355503e-05	0	0	0.000520813240229929	9.64468963388758e-05	0.000308630068284403	0	0.000906600825585433	0.000250761930481077
Fungi|Ascomycota|Sordariomycetes|unidentified_Sordariomycetes_sp	0.00632691639983025	0.0333320473747155	0.000173604413409976	0.00189035916824197	0.00140812468654759	0.00505381736815709	0.000501523860962154	0.000964468963388758	0	0.000482234481694379	0.000771575170711006	0.000810153929246557
Fungi|Ascomycota|Sordariomycetes|unidentified_Sordariomycetes_sp|unidentified_Sordariomycetes_sp	0.00632691639983025	0.0333320473747155	0.000173604413409976	0.00189035916824197	0.00140812468654759	0.00505381736815709	0.000501523860962154	0.000964468963388758	0	0.000482234481694379	0.000771575170711006	0.000810153929246557
Fungi|Ascomycota|Sordariomycetes|unidentified_Sordariomycetes_sp|unidentified_Sordariomycetes_sp|unidentified_Sordariomycetes_sp	0.00632691639983025	0.0333320473747155	0.000173604413409976	0.00189035916824197	0.00140812468654759	0.00505381736815709	0.000501523860962154	0.000964468963388758	0	0.000482234481694379	0.000771575170711006	0.000810153929246557
Fungi|Ascomycota|Sordariomycetes|unidentified_Sordariomycetes_sp|unidentified_Sordariomycetes_sp|unidentified_Sordariomycetes_sp|Sordariomycetes_sp	0.00632691639983025	0.0333320473747155	0.000173604413409976	0.00189035916824197	0.00140812468654759	0.00505381736815709	0.000501523860962154	0.000964468963388758	0	0.000482234481694379	0.000771575170711006	0.000810153929246557
Fungi|Ascomycota|Sordariomycetes|unidentified_Sordariomycetidae	0.00102233710119208	5.78681378033255e-05	0.000115736275606651	0.000405076964623278	0.000270051309748852	0.000501523860962154	0.00181320165117087	0	0	0.000173604413409976	0.000270051309748852	0.000289340689016627
Fungi|Ascomycota|Sordariomycetes|unidentified_Sordariomycetidae|unidentified_Sordariomycetidae	0.00102233710119208	5.78681378033255e-05	0.000115736275606651	0.000405076964623278	0.000270051309748852	0.000501523860962154	0.00181320165117087	0	0	0.000173604413409976	0.000270051309748852	0.000289340689016627
Fungi|Ascomycota|Sordariomycetes|unidentified_Sordariomycetidae|unidentified_Sordariomycetidae|unidentified_Sordariomycetidae	0.00102233710119208	5.78681378033255e-05	0.000115736275606651	0.000405076964623278	0.000270051309748852	0.000501523860962154	0.00181320165117087	0	0	0.000173604413409976	0.000270051309748852	0.000289340689016627
Fungi|Ascomycota|Sordariomycetes|unidentified_Sordariomycetidae|unidentified_Sordariomycetidae|unidentified_Sordariomycetidae|Sordariomycetidae	0.00102233710119208	5.78681378033255e-05	0.000115736275606651	0.000405076964623278	0.000270051309748852	0.000501523860962154	0.00181320165117087	0	0	0.000173604413409976	0.000270051309748852	0.000289340689016627
Fungi|Ascomycota|unidentified_Ascomycota_sp	0.00970255777169091	0.00237259364993635	9.64468963388758e-05	0.00385787585355503	0.192334400678986	0.000540102619497705	0.0238030940164346	0.000135025654874426	0.000983758342656533	0.000231472551213302	0.000289340689016627	0.0105320010802052
Fungi|Ascomycota|unidentified_Ascomycota_sp|unidentified_Ascomycota_sp	0.00970255777169091	0.00237259364993635	9.64468963388758e-05	0.00385787585355503	0.192334400678986	0.000540102619497705	0.0238030940164346	0.000135025654874426	0.000983758342656533	0.000231472551213302	0.000289340689016627	0.0105320010802052
Fungi|Ascomycota|unidentified_Ascomycota_sp|unidentified_Ascomycota_sp|unidentified_Ascomycota_sp	0.00970255777169091	0.00237259364993635	9.64468963388758e-05	0.00385787585355503	0.192334400678986	0.000540102619497705	0.0238030940164346	0.000135025654874426	0.000983758342656533	0.000231472551213302	0.000289340689016627	0.0105320010802052
Fungi|Ascomycota|unidentified_Ascomycota_sp|unidentified_Ascomycota_sp|unidentified_Ascomycota_sp|unidentified_Ascomycota_sp	0.00970255777169091	0.00237259364993635	9.64468963388758e-05	0.00385787585355503	0.192334400678986	0.000540102619497705	0.0238030940164346	0.000135025654874426	0.000983758342656533	0.000231472551213302	0.000289340689016627	0.0105320010802052
Fungi|Ascomycota|unidentified_Ascomycota_sp|unidentified_Ascomycota_sp|unidentified_Ascomycota_sp|unidentified_Ascomycota_sp|Ascomycota_sp	0.00970255777169091	0.00237259364993635	9.64468963388758e-05	0.00385787585355503	0.192334400678986	0.000540102619497705	0.0238030940164346	0.000135025654874426	0.000983758342656533	0.000231472551213302	0.000289340689016627	0.0105320010802052
Fungi|Basidiomycota	0.00489950233401489	0.0184406465799931	0.0189807491994908	0.00140812468654759	0.00725280660468346	0.0656610470275067	0.81246865475869	0.0152000308630068	0.889876933760271	0.0202924269896995	0.0122101770765017	0.0480691331352957
Fungi|Basidiomycota|Agaricomycetes	0.00356853516453841	0.0112649974923807	0.017071100651981	0.000520813240229929	0.00642336329616913	0.065120944408009	0.809922456695343	0.0122101770765017	0.886211951699394	0.000906600825585433	0.0058253925388681	0.00381929709501948
Fungi|Basidiomycota|Agaricomycetes|Agaricales	0.0033370626133251	0.000887311446317658	0.00634620577909803	0.000231472551213302	0.00586397129740365	0.0232629913969368	0.809826009799005	0.0104934223216697	0.884745958875043	0.000810153929246557	0.00511168550596042	0.000983758342656533
Fungi|Basidiomycota|Agaricomycetes|Agaricales|Agaricaceae	0	0	0	0.000115736275606651	3.85787585355503e-05	0.022992940087188	0	1.92893792677752e-05	5.78681378033255e-05	9.64468963388758e-05	0	3.85787585355503e-05
Fungi|Basidiomycota|Agaricomycetes|Agaricales|Agaricaceae|Agaricus	0	0	0	0	0	0	0	0	5.78681378033255e-05	0	0	0
Fungi|Basidiomycota|Agaricomycetes|Agaricales|Agaricaceae|Agaricus|Agaricus_bitorquis	0	0	0	0	0	0	0	0	5.78681378033255e-05	0	0	0
Fungi|Basidiomycota|Agaricomycetes|Agaricales|Agaricaceae|Coprinus	0	0	0	9.64468963388758e-05	1.92893792677752e-05	0.022992940087188	0	1.92893792677752e-05	0	5.78681378033255e-05	0	3.85787585355503e-05
Fungi|Basidiomycota|Agaricomycetes|Agaricales|Agaricaceae|Coprinus|Coprinus_comatus	0	0	0	9.64468963388758e-05	1.92893792677752e-05	0.022992940087188	0	1.92893792677752e-05	0	5.78681378033255e-05	0	3.85787585355503e-05
Fungi|Basidiomycota|Agaricomycetes|Agaricales|Agaricaceae|unidentified	0	0	0	1.92893792677752e-05	1.92893792677752e-05	0	0	0	0	3.85787585355503e-05	0	0
Fungi|Basidiomycota|Agaricomycetes|Agaricales|Agaricaceae|unidentified|Agaricaceae_sp	0	0	0	1.92893792677752e-05	1.92893792677752e-05	0	0	0	0	3.85787585355503e-05	0	0
Fungi|Basidiomycota|Agaricomycetes|Agaricales|Agaricales_fam_Incertae_sedis	0.00293198564870182	0.000173604413409976	0.00432082095598164	0	3.85787585355503e-05	0	0.807202654218587	0.00283553875236295	0.882990625361676	0	0	0
Fungi|Basidiomycota|Agaricomycetes|Agaricales|Agaricales_fam_Incertae_sedis|Chondrostereum	0.00293198564870182	0.000173604413409976	0.00432082095598164	0	3.85787585355503e-05	0	0.807202654218587	0.00283553875236295	0.882990625361676	0	0	0
Fungi|Basidiomycota|Agaricomycetes|Agaricales|Agaricales_fam_Incertae_sedis|Chondrostereum|Chondrostereum_purpureum	0.00293198564870182	0.000173604413409976	0.00432082095598164	0	3.85787585355503e-05	0	0.807202654218587	0.00283553875236295	0.882990625361676	0	0	0
Fungi|Basidiomycota|Agaricomycetes|Agaricales|Amanitaceae	0	0	0.00181320165117087	0	0	0	0	0	1.92893792677752e-05	0	0	0
Fungi|Basidiomycota|Agaricomycetes|Agaricales|Amanitaceae|Amanita	0	0	0.00181320165117087	0	0	0	0	0	1.92893792677752e-05	0	0	0
Fungi|Basidiomycota|Agaricomycetes|Agaricales|Amanitaceae|Amanita|Amanita_sp	0	0	0.00181320165117087	0	0	0	0	0	1.92893792677752e-05	0	0	0
Fungi|Basidiomycota|Agaricomycetes|Agaricales|Bolbitiaceae	0	1.92893792677752e-05	0	0	0	0	1.92893792677752e-05	0.000135025654874426	0.000135025654874426	0	0	0.000771575170711007
Fungi|Basidiomycota|Agaricomycetes|Agaricales|Bolbitiaceae|Conocybe	0	1.92893792677752e-05	0	0	0	0	1.92893792677752e-05	0.000135025654874426	0.000135025654874426	0	0	0.000771575170711007
Fungi|Basidiomycota|Agaricomycetes|Agaricales|Bolbitiaceae|Conocybe|Conocybe_rickenii	0	1.92893792677752e-05	0	0	0	0	1.92893792677752e-05	0.000135025654874426	0.000135025654874426	0	0	0.000771575170711007
Fungi|Basidiomycota|Agaricomycetes|Agaricales|Clavariaceae	3.85787585355503e-05	5.78681378033255e-05	5.78681378033255e-05	0	0	0.000135025654874426	0	0	0	0	0	0
Fungi|Basidiomycota|Agaricomycetes|Agaricales|Clavariaceae|Clavaria	3.85787585355503e-05	5.78681378033255e-05	5.78681378033255e-05	0	0	0.000135025654874426	0	0	0	0	0	0
Fungi|Basidiomycota|Agaricomycetes|Agaricales|Clavariaceae|Clavaria|Clavaria_argillacea	3.85787585355503e-05	5.78681378033255e-05	5.78681378033255e-05	0	0	0.000135025654874426	0	0	0	0	0	0
Fungi|Basidiomycota|Agaricomycetes|Agaricales|Crepidotaceae	0	0.000482234481694379	0	0	0	0	0	5.78681378033255e-05	0	0	0	0
Fungi|Basidiomycota|Agaricomycetes|Agaricales|Crepidotaceae|Simocybe	0	0.000482234481694379	0	0	0	0	0	5.78681378033255e-05	0	0	0	0
Fungi|Basidiomycota|Agaricomycetes|Agaricales|Crepidotaceae|Simocybe|Simocybe_sp	0	0.000482234481694379	0	0	0	0	0	5.78681378033255e-05	0	0	0	0
Fungi|Basidiomycota|Agaricomycetes|Agaricales|Hydnangiaceae	0	0	0	0	0.000115736275606651	0	9.64468963388758e-05	3.85787585355503e-05	0	0	0	0
Fungi|Basidiomycota|Agaricomycetes|Agaricales|Hydnangiaceae|Laccaria	0	0	0	0	0.000115736275606651	0	9.64468963388758e-05	3.85787585355503e-05	0	0	0	0
Fungi|Basidiomycota|Agaricomycetes|Agaricales|Hydnangiaceae|Laccaria|Laccaria_sp	0	0	0	0	0.000115736275606651	0	9.64468963388758e-05	3.85787585355503e-05	0	0	0	0
Fungi|Basidiomycota|Agaricomycetes|Agaricales|Hygrophoraceae	0	0	9.64468963388758e-05	0	0	0	0	0	0	0	0	0
Fungi|Basidiomycota|Agaricomycetes|Agaricales|Hygrophoraceae|Hygrophorus	0	0	9.64468963388758e-05	0	0	0	0	0	0	0	0	0
Fungi|Basidiomycota|Agaricomycetes|Agaricales|Hygrophoraceae|Hygrophorus|Hygrophorus_sp	0	0	9.64468963388758e-05	0	0	0	0	0	0	0	0	0
Fungi|Basidiomycota|Agaricomycetes|Agaricales|Inocybaceae	0	0	0	0	0.000308630068284403	0	0	0	0.000135025654874426	0	0	0
Fungi|Basidiomycota|Agaricomycetes|Agaricales|Inocybaceae|Inocybe	0	0	0	0	0.000308630068284403	0	0	0	0.000135025654874426	0	0	0
Fungi|Basidiomycota|Agaricomycetes|Agaricales|Inocybaceae|Inocybe|Inocybe_sp	0	0	0	0	0.000308630068284403	0	0	0	0.000135025654874426	0	0	0
Fungi|Basidiomycota|Agaricomycetes|Agaricales|Pleurotaceae	0	0	0	0	1.92893792677752e-05	0	0	0	0	0	0.00501523860962154	0
Fungi|Basidiomycota|Agaricomycetes|Agaricales|Pleurotaceae|Pleurotus	0	0	0	0	1.92893792677752e-05	0	0	0	0	0	0.00501523860962154	0
Fungi|Basidiomycota|Agaricomycetes|Agaricales|Pleurotaceae|Pleurotus|Pleurotus_cornucopiae	0	0	0	0	1.92893792677752e-05	0	0	0	0	0	0.00501523860962154	0
Fungi|Basidiomycota|Agaricomycetes|Agaricales|Psathyrellaceae	0	5.78681378033255e-05	0	0	0.00526600054010262	0.000135025654874426	0.000231472551213302	0.00692488715713128	0.000135025654874426	1.92893792677752e-05	0	0
Fungi|Basidiomycota|Agaricomycetes|Agaricales|Psathyrellaceae|Coprinellus	0	0	0	0	0	0	0	5.78681378033255e-05	0	0	0	0
Fungi|Basidiomycota|Agaricomycetes|Agaricales|Psathyrellaceae|Coprinellus|Coprinellus_sp	0	0	0	0	0	0	0	5.78681378033255e-05	0	0	0	0
Fungi|Basidiomycota|Agaricomycetes|Agaricales|Psathyrellaceae|Coprinopsis	0	5.78681378033255e-05	0	0	0.00526600054010262	0	0.000192893792677752	3.85787585355503e-05	0.000135025654874426	0	0	0
Fungi|Basidiomycota|Agaricomycetes|Agaricales|Psathyrellaceae|Coprinopsis|Coprinopsis_sp	0	5.78681378033255e-05	0	0	0.00526600054010262	0	0.000192893792677752	3.85787585355503e-05	0.000135025654874426	0	0	0
Fungi|Basidiomycota|Agaricomycetes|Agaricales|Psathyrellaceae|Parasola	0	0	0	0	0	9.64468963388758e-05	0	0	0	1.92893792677752e-05	0	0
Fungi|Basidiomycota|Agaricomycetes|Agaricales|Psathyrellaceae|Parasola|Parasola_sp	0	0	0	0	0	9.64468963388758e-05	0	0	0	1.92893792677752e-05	0	0
Fungi|Basidiomycota|Agaricomycetes|Agaricales|Psathyrellaceae|Psathyrella	0	0	0	0	0	3.85787585355503e-05	3.85787585355503e-05	0.00682844026079241	0	0	0	0
Fungi|Basidiomycota|Agaricomycetes|Agaricales|Psathyrellaceae|Psathyrella|Psathyrella_sp	0	0	0	0	0	3.85787585355503e-05	3.85787585355503e-05	0.00682844026079241	0	0	0	0
Fungi|Basidiomycota|Agaricomycetes|Agaricales|Tricholomataceae	0	0	0	0	0	0	0	0.000115736275606651	5.78681378033255e-05	0.000154315034142201	1.92893792677752e-05	0
Fungi|Basidiomycota|Agaricomycetes|Agaricales|Tricholomataceae|Gerronema	0	0	0	0	0	0	0	1.92893792677752e-05	0	0	1.92893792677752e-05	0
Fungi|Basidiomycota|Agaricomycetes|Agaricales|Tricholomataceae|Gerronema|Gerronema_sp	0	0	0	0	0	0	0	1.92893792677752e-05	0	0	1.92893792677752e-05	0
Fungi|Basidiomycota|Agaricomycetes|Agaricales|Tricholomataceae|Melanoleuca	0	0	0	0	0	0	0	9.64468963388758e-05	5.78681378033255e-05	0.000154315034142201	0	0
Fungi|Basidiomycota|Agaricomycetes|Agaricales|Tricholomataceae|Melanoleuca|Melanoleuca_brevipes	0	0	0	0	0	0	0	9.64468963388758e-05	5.78681378033255e-05	0.000154315034142201	0	0
Fungi|Basidiomycota|Agaricomycetes|Agaricales|unidentified_Agaricales_sp	0.000366498206087728	9.64468963388758e-05	5.78681378033255e-05	0.000115736275606651	7.71575170711007e-05	0	0.00227614675359747	0.000366498206087728	0.00121523089386984	0.000540102619497705	7.71575170711007e-05	0.000173604413409976
Fungi|Basidiomycota|Agaricomycetes|Agaricales|unidentified_Agaricales_sp|unidentified_Agaricales_sp	0.000366498206087728	9.64468963388758e-05	5.78681378033255e-05	0.000115736275606651	7.71575170711007e-05	0	0.00227614675359747	0.000366498206087728	0.00121523089386984	0.000540102619497705	7.71575170711007e-05	0.000173604413409976
Fungi|Basidiomycota|Agaricomycetes|Agaricales|unidentified_Agaricales_sp|unidentified_Agaricales_sp|Agaricales_sp	0.000366498206087728	9.64468963388758e-05	5.78681378033255e-05	0.000115736275606651	7.71575170711007e-05	0	0.00227614675359747	0.000366498206087728	0.00121523089386984	0.000540102619497705	7.71575170711007e-05	0.000173604413409976
Fungi|Basidiomycota|Agaricomycetes|Boletales	9.64468963388758e-05	0	0.000192893792677752	0	0	0	1.92893792677752e-05	0	0.000347208826819953	3.85787585355503e-05	3.85787585355503e-05	0.00202538482311639
Fungi|Basidiomycota|Agaricomycetes|Boletales|Boletaceae	9.64468963388758e-05	0	0	0	0	0	0	0	0	0	0	0
Fungi|Basidiomycota|Agaricomycetes|Boletales|Boletaceae|Mycoamaranthus	9.64468963388758e-05	0	0	0	0	0	0	0	0	0	0	0
Fungi|Basidiomycota|Agaricomycetes|Boletales|Boletaceae|Mycoamaranthus|Mycoamaranthus_congolensis	9.64468963388758e-05	0	0	0	0	0	0	0	0	0	0	0
Fungi|Basidiomycota|Agaricomycetes|Boletales|Coniophoraceae	0	0	0	0	0	0	1.92893792677752e-05	0	0	0	0	0.00202538482311639
Fungi|Basidiomycota|Agaricomycetes|Boletales|Coniophoraceae|Coniophora	0	0	0	0	0	0	1.92893792677752e-05	0	0	0	0	0.00202538482311639
Fungi|Basidiomycota|Agaricomycetes|Boletales|Coniophoraceae|Coniophora|Coniophora_sp	0	0	0	0	0	0	1.92893792677752e-05	0	0	0	0	0.00202538482311639
Fungi|Basidiomycota|Agaricomycetes|Boletales|Sclerodermataceae	0	0	0.000192893792677752	0	0	0	0	0	0.000347208826819953	3.85787585355503e-05	3.85787585355503e-05	0
Fungi|Basidiomycota|Agaricomycetes|Boletales|Sclerodermataceae|Scleroderma	0	0	0.000192893792677752	0	0	0	0	0	0.000347208826819953	3.85787585355503e-05	3.85787585355503e-05	0
Fungi|Basidiomycota|Agaricomycetes|Boletales|Sclerodermataceae|Scleroderma|Scleroderma_sp	0	0	0.000192893792677752	0	0	0	0	0	0.000347208826819953	3.85787585355503e-05	3.85787585355503e-05	0
Fungi|Basidiomycota|Agaricomycetes|Cantharellales	0	0	0	0	0	0	1.92893792677752e-05	1.92893792677752e-05	0	0	5.78681378033255e-05	0
Fungi|Basidiomycota|Agaricomycetes|Cantharellales|Ceratobasidiaceae	0	0	0	0	0	0	1.92893792677752e-05	1.92893792677752e-05	0	0	5.78681378033255e-05	0
Fungi|Basidiomycota|Agaricomycetes|Cantharellales|Ceratobasidiaceae|unidentified	0	0	0	0	0	0	1.92893792677752e-05	1.92893792677752e-05	0	0	5.78681378033255e-05	0
Fungi|Basidiomycota|Agaricomycetes|Cantharellales|Ceratobasidiaceae|unidentified|Ceratobasidiaceae_sp	0	0	0	0	0	0	1.92893792677752e-05	1.92893792677752e-05	0	0	5.78681378033255e-05	0
Fungi|Basidiomycota|Agaricomycetes|Geastrales	0	0	0.0101847922533853	0	0	0	0	0	0.000135025654874426	0	0	0
Fungi|Basidiomycota|Agaricomycetes|Geastrales|Geastraceae	0	0	0.0101847922533853	0	0	0	0	0	0.000135025654874426	0	0	0
Fungi|Basidiomycota|Agaricomycetes|Geastrales|Geastraceae|Geastrum	0	0	0.0101847922533853	0	0	0	0	0	0.000135025654874426	0	0	0
Fungi|Basidiomycota|Agaricomycetes|Geastrales|Geastraceae|Geastrum|Geastrum_sp	0	0	0.0101847922533853	0	0	0	0	0	0.000135025654874426	0	0	0
Fungi|Basidiomycota|Agaricomycetes|Polyporales	0.000115736275606651	0.00520813240229929	0.000347208826819953	3.85787585355503e-05	1.92893792677752e-05	0	3.85787585355503e-05	0.00119594151460206	0.000752285791443231	3.85787585355503e-05	5.78681378033255e-05	0
Fungi|Basidiomycota|Agaricomycetes|Polyporales|Hyphodermataceae	0	0	0.000308630068284403	3.85787585355503e-05	1.92893792677752e-05	0	1.92893792677752e-05	0	0.000713707032907681	3.85787585355503e-05	0	0
Fungi|Basidiomycota|Agaricomycetes|Polyporales|Hyphodermataceae|Hyphoderma	0	0	0.000308630068284403	3.85787585355503e-05	1.92893792677752e-05	0	1.92893792677752e-05	0	0.000713707032907681	3.85787585355503e-05	0	0
Fungi|Basidiomycota|Agaricomycetes|Polyporales|Hyphodermataceae|Hyphoderma|Hyphoderma_sp	0	0	0.000308630068284403	3.85787585355503e-05	1.92893792677752e-05	0	1.92893792677752e-05	0	0.000713707032907681	3.85787585355503e-05	0	0
Fungi|Basidiomycota|Agaricomycetes|Polyporales|Irpicaceae	0	0	0	0	0	0	0	0	3.85787585355503e-05	0	5.78681378033255e-05	0
Fungi|Basidiomycota|Agaricomycetes|Polyporales|Irpicaceae|Ceriporia	0	0	0	0	0	0	0	0	3.85787585355503e-05	0	5.78681378033255e-05	0
Fungi|Basidiomycota|Agaricomycetes|Polyporales|Irpicaceae|Ceriporia|Ceriporia_sp	0	0	0	0	0	0	0	0	3.85787585355503e-05	0	5.78681378033255e-05	0
Fungi|Basidiomycota|Agaricomycetes|Polyporales|Steccherinaceae	0.000115736275606651	0.00520813240229929	3.85787585355503e-05	0	0	0	1.92893792677752e-05	0.00119594151460206	0	0	0	0
Fungi|Basidiomycota|Agaricomycetes|Polyporales|Steccherinaceae|Steccherinum	0	0.000231472551213302	0	0	0	0	1.92893792677752e-05	0.00111878399753096	0	0	0	0
Fungi|Basidiomycota|Agaricomycetes|Polyporales|Steccherinaceae|Steccherinum|Steccherinum_ochraceum	0	0.000231472551213302	0	0	0	0	1.92893792677752e-05	0.00111878399753096	0	0	0	0
Fungi|Basidiomycota|Agaricomycetes|Polyporales|Steccherinaceae|unidentified	0.000115736275606651	0.00497665985108599	3.85787585355503e-05	0	0	0	0	7.71575170711007e-05	0	0	0	0
Fungi|Basidiomycota|Agaricomycetes|Polyporales|Steccherinaceae|unidentified|Steccherinaceae_sp	0.000115736275606651	0.00497665985108599	3.85787585355503e-05	0	0	0	0	7.71575170711007e-05	0	0	0	0
Fungi|Basidiomycota|Agaricomycetes|Russulales	1.92893792677752e-05	0.00516955364376374	0	0.000192893792677752	0.000482234481694379	0.000289340689016627	1.92893792677752e-05	0.000501523860962154	0.000212183171945527	1.92893792677752e-05	7.71575170711007e-05	0.000810153929246557
Fungi|Basidiomycota|Agaricomycetes|Russulales|Peniophoraceae	0	0	0	0	0	0	0	1.92893792677752e-05	7.71575170711007e-05	0	0	0.000154315034142201
Fungi|Basidiomycota|Agaricomycetes|Russulales|Peniophoraceae|Peniophora	0	0	0	0	0	0	0	1.92893792677752e-05	7.71575170711007e-05	0	0	0.000154315034142201
Fungi|Basidiomycota|Agaricomycetes|Russulales|Peniophoraceae|Peniophora|Peniophora_versiformis	0	0	0	0	0	0	0	1.92893792677752e-05	7.71575170711007e-05	0	0	0.000154315034142201
Fungi|Basidiomycota|Agaricomycetes|Russulales|Russulaceae	0	1.92893792677752e-05	0	3.85787585355503e-05	1.92893792677752e-05	0.000289340689016627	1.92893792677752e-05	9.64468963388758e-05	7.71575170711007e-05	1.92893792677752e-05	7.71575170711007e-05	0.000655838895104355
Fungi|Basidiomycota|Agaricomycetes|Russulales|Russulaceae|Russula	0	1.92893792677752e-05	0	3.85787585355503e-05	1.92893792677752e-05	0.000289340689016627	1.92893792677752e-05	9.64468963388758e-05	7.71575170711007e-05	1.92893792677752e-05	7.71575170711007e-05	0.000655838895104355
Fungi|Basidiomycota|Agaricomycetes|Russulales|Russulaceae|Russula|Russula_rosea	0	0	0	0	0	0	0	0	0	0	5.78681378033255e-05	0
Fungi|Basidiomycota|Agaricomycetes|Russulales|Russulaceae|Russula|Russula_sp	0	1.92893792677752e-05	0	3.85787585355503e-05	1.92893792677752e-05	0.000289340689016627	1.92893792677752e-05	9.64468963388758e-05	7.71575170711007e-05	1.92893792677752e-05	1.92893792677752e-05	0.000655838895104355
Fungi|Basidiomycota|Agaricomycetes|Russulales|Stereaceae	1.92893792677752e-05	0.00515026426449597	0	0.000154315034142201	0.000462945102426604	0	0	0.000385787585355503	5.78681378033255e-05	0	0	0
Fungi|Basidiomycota|Agaricomycetes|Russulales|Stereaceae|Aleurodiscus	1.92893792677752e-05	0.00515026426449597	0	0.000154315034142201	0.000462945102426604	0	0	0.000385787585355503	5.78681378033255e-05	0	0	0
Fungi|Basidiomycota|Agaricomycetes|Russulales|Stereaceae|Aleurodiscus|Aleurodiscus_sp	1.92893792677752e-05	0.00515026426449597	0	0.000154315034142201	0.000462945102426604	0	0	0.000385787585355503	5.78681378033255e-05	0	0	0
Fungi|Basidiomycota|Agaricomycetes|Sebacinales	0	0	0	0	1.92893792677752e-05	0.00526600054010262	0	0	0	0	0	0
Fungi|Basidiomycota|Agaricomycetes|Sebacinales|Sebacinaceae	0	0	0	0	1.92893792677752e-05	0.00516955364376374	0	0	0	0	0	0
Fungi|Basidiomycota|Agaricomycetes|Sebacinales|Sebacinaceae|unidentified	0	0	0	0	1.92893792677752e-05	0.00516955364376374	0	0	0	0	0	0
Fungi|Basidiomycota|Agaricomycetes|Sebacinales|Sebacinaceae|unidentified|Sebacinaceae_sp	0	0	0	0	1.92893792677752e-05	0.00516955364376374	0	0	0	0	0	0
Fungi|Basidiomycota|Agaricomycetes|Sebacinales|Serendipitaceae	0	0	0	0	0	9.64468963388758e-05	0	0	0	0	0	0
Fungi|Basidiomycota|Agaricomycetes|Sebacinales|Serendipitaceae|Serendipita	0	0	0	0	0	9.64468963388758e-05	0	0	0	0	0	0
Fungi|Basidiomycota|Agaricomycetes|Sebacinales|Serendipitaceae|Serendipita|Serendipita_sp	0	0	0	0	0	9.64468963388758e-05	0	0	0	0	0	0
Fungi|Basidiomycota|Agaricomycetes|Thelephorales	0	0	0	5.78681378033255e-05	3.85787585355503e-05	0.0363026117819529	0	0	1.92893792677752e-05	0	1.92893792677752e-05	0
Fungi|Basidiomycota|Agaricomycetes|Thelephorales|Thelephoraceae	0	0	0	5.78681378033255e-05	3.85787585355503e-05	0.0363026117819529	0	0	1.92893792677752e-05	0	1.92893792677752e-05	0
Fungi|Basidiomycota|Agaricomycetes|Thelephorales|Thelephoraceae|unidentified	0	0	0	5.78681378033255e-05	3.85787585355503e-05	0.0363026117819529	0	0	1.92893792677752e-05	0	1.92893792677752e-05	0
Fungi|Basidiomycota|Agaricomycetes|Thelephorales|Thelephoraceae|unidentified|Thelephoraceae_sp	0	0	0	5.78681378033255e-05	3.85787585355503e-05	0.0363026117819529	0	0	1.92893792677752e-05	0	1.92893792677752e-05	0
Fungi|Basidiomycota|Agaricomycetes|Trechisporales	0	0	0	0	0	0	0	0	0	0	0.000462945102426604	0
Fungi|Basidiomycota|Agaricomycetes|Trechisporales|Trechisporales_fam_Incertae_sedis	0	0	0	0	0	0	0	0	0	0	0.000462945102426604	0
Fungi|Basidiomycota|Agaricomycetes|Trechisporales|Trechisporales_fam_Incertae_sedis|Sistotremastrum	0	0	0	0	0	0	0	0	0	0	0.000462945102426604	0
Fungi|Basidiomycota|Agaricomycetes|Trechisporales|Trechisporales_fam_Incertae_sedis|Sistotremastrum|Sistotremastrum_sp	0	0	0	0	0	0	0	0	0	0	0.000462945102426604	0
Fungi|Basidiomycota|Agaricostilbomycetes	0	0	0	0	0	0	0	0	0	0	0	0.000289340689016627
Fungi|Basidiomycota|Agaricostilbomycetes|Agaricostilbales	0	0	0	0	0	0	0	0	0	0	0	0.000289340689016627
Fungi|Basidiomycota|Agaricostilbomycetes|Agaricostilbales|Kondoaceae	0	0	0	0	0	0	0	0	0	0	0	0.000289340689016627
Fungi|Basidiomycota|Agaricostilbomycetes|Agaricostilbales|Kondoaceae|unidentified	0	0	0	0	0	0	0	0	0	0	0	0.000289340689016627
Fungi|Basidiomycota|Agaricostilbomycetes|Agaricostilbales|Kondoaceae|unidentified|Kondoaceae_sp	0	0	0	0	0	0	0	0	0	0	0	0.000289340689016627
Fungi|Basidiomycota|Cystobasidiomycetes	0	0	7.71575170711007e-05	5.78681378033255e-05	0	0	3.85787585355503e-05	3.85787585355503e-05	5.78681378033255e-05	0	5.78681378033255e-05	0.00488021295474712
Fungi|Basidiomycota|Cystobasidiomycetes|Cystobasidiales	0	0	7.71575170711007e-05	0	0	0	0	1.92893792677752e-05	5.78681378033255e-05	0	0	0
Fungi|Basidiomycota|Cystobasidiomycetes|Cystobasidiales|Cystobasidiaceae	0	0	7.71575170711007e-05	0	0	0	0	1.92893792677752e-05	5.78681378033255e-05	0	0	0
Fungi|Basidiomycota|Cystobasidiomycetes|Cystobasidiales|Cystobasidiaceae|Cystobasidium	0	0	7.71575170711007e-05	0	0	0	0	1.92893792677752e-05	5.78681378033255e-05	0	0	0
Fungi|Basidiomycota|Cystobasidiomycetes|Cystobasidiales|Cystobasidiaceae|Cystobasidium|Cystobasidium_calyptogenae	0	0	7.71575170711007e-05	0	0	0	0	1.92893792677752e-05	5.78681378033255e-05	0	0	0
Fungi|Basidiomycota|Cystobasidiomycetes|Cystobasidiomycetes_ord_Incertae_sedis	0	0	0	5.78681378033255e-05	0	0	3.85787585355503e-05	0	0	0	0	0.00488021295474712
Fungi|Basidiomycota|Cystobasidiomycetes|Cystobasidiomycetes_ord_Incertae_sedis|Symmetrosporaceae	0	0	0	5.78681378033255e-05	0	0	3.85787585355503e-05	0	0	0	0	0.00488021295474712
Fungi|Basidiomycota|Cystobasidiomycetes|Cystobasidiomycetes_ord_Incertae_sedis|Symmetrosporaceae|Symmetrospora	0	0	0	5.78681378033255e-05	0	0	3.85787585355503e-05	0	0	0	0	0.00488021295474712
Fungi|Basidiomycota|Cystobasidiomycetes|Cystobasidiomycetes_ord_Incertae_sedis|Symmetrosporaceae|Symmetrospora|Symmetrospora_foliicola	0	0	0	5.78681378033255e-05	0	0	3.85787585355503e-05	0	0	0	0	0.00488021295474712
Fungi|Basidiomycota|Cystobasidiomycetes|Erythrobasidiales	0	0	0	0	0	0	0	1.92893792677752e-05	0	0	5.78681378033255e-05	0
Fungi|Basidiomycota|Cystobasidiomycetes|Erythrobasidiales|Erythrobasidiaceae	0	0	0	0	0	0	0	1.92893792677752e-05	0	0	5.78681378033255e-05	0
Fungi|Basidiomycota|Cystobasidiomycetes|Erythrobasidiales|Erythrobasidiaceae|Erythrobasidium	0	0	0	0	0	0	0	1.92893792677752e-05	0	0	5.78681378033255e-05	0
Fungi|Basidiomycota|Cystobasidiomycetes|Erythrobasidiales|Erythrobasidiaceae|Erythrobasidium|Erythrobasidium_sp	0	0	0	0	0	0	0	1.92893792677752e-05	0	0	5.78681378033255e-05	0
Fungi|Basidiomycota|Malasseziomycetes	0	0	0	0	0.000115736275606651	0	1.92893792677752e-05	3.85787585355503e-05	7.71575170711007e-05	0	0	0.000810153929246557
Fungi|Basidiomycota|Malasseziomycetes|Malasseziales	0	0	0	0	0.000115736275606651	0	1.92893792677752e-05	3.85787585355503e-05	7.71575170711007e-05	0	0	0.000810153929246557
Fungi|Basidiomycota|Malasseziomycetes|Malasseziales|Malasseziaceae	0	0	0	0	0.000115736275606651	0	1.92893792677752e-05	3.85787585355503e-05	7.71575170711007e-05	0	0	0.000810153929246557
Fungi|Basidiomycota|Malasseziomycetes|Malasseziales|Malasseziaceae|Malassezia	0	0	0	0	0.000115736275606651	0	1.92893792677752e-05	3.85787585355503e-05	7.71575170711007e-05	0	0	0.000810153929246557
Fungi|Basidiomycota|Malasseziomycetes|Malasseziales|Malasseziaceae|Malassezia|Malassezia_sp	0	0	0	0	0.000115736275606651	0	1.92893792677752e-05	3.85787585355503e-05	7.71575170711007e-05	0	0	0.000810153929246557
Fungi|Basidiomycota|Microbotryomycetes	5.78681378033255e-05	0.000327919447552178	7.71575170711007e-05	0	0	0.000115736275606651	0	1.92893792677752e-05	0	0	0	0
Fungi|Basidiomycota|Microbotryomycetes|Microbotryales	0	0	0	0	0	0.000115736275606651	0	0	0	0	0	0
Fungi|Basidiomycota|Microbotryomycetes|Microbotryales|Microbotryaceae	0	0	0	0	0	0.000115736275606651	0	0	0	0	0	0
Fungi|Basidiomycota|Microbotryomycetes|Microbotryales|Microbotryaceae|Microbotryum	0	0	0	0	0	0.000115736275606651	0	0	0	0	0	0
Fungi|Basidiomycota|Microbotryomycetes|Microbotryales|Microbotryaceae|Microbotryum|Microbotryum_sp	0	0	0	0	0	0.000115736275606651	0	0	0	0	0	0
Fungi|Basidiomycota|Microbotryomycetes|Sporidiobolales	5.78681378033255e-05	0.000327919447552178	7.71575170711007e-05	0	0	0	0	1.92893792677752e-05	0	0	0	0
Fungi|Basidiomycota|Microbotryomycetes|Sporidiobolales|Sporidiobolaceae	5.78681378033255e-05	0.000327919447552178	7.71575170711007e-05	0	0	0	0	1.92893792677752e-05	0	0	0	0
Fungi|Basidiomycota|Microbotryomycetes|Sporidiobolales|Sporidiobolaceae|Rhodosporidiobolus	0	9.64468963388758e-05	0	0	0	0	0	0	0	0	0	0
Fungi|Basidiomycota|Microbotryomycetes|Sporidiobolales|Sporidiobolaceae|Rhodosporidiobolus|Rhodosporidiobolus_sp	0	9.64468963388758e-05	0	0	0	0	0	0	0	0	0	0
Fungi|Basidiomycota|Microbotryomycetes|Sporidiobolales|Sporidiobolaceae|Rhodotorula	0	0.000135025654874426	0	0	0	0	0	1.92893792677752e-05	0	0	0	0
Fungi|Basidiomycota|Microbotryomycetes|Sporidiobolales|Sporidiobolaceae|Rhodotorula|Rhodotorula_diobovata	0	0.000135025654874426	0	0	0	0	0	1.92893792677752e-05	0	0	0	0
Fungi|Basidiomycota|Microbotryomycetes|Sporidiobolales|Sporidiobolaceae|Sporobolomyces	5.78681378033255e-05	9.64468963388758e-05	7.71575170711007e-05	0	0	0	0	0	0	0	0	0
Fungi|Basidiomycota|Microbotryomycetes|Sporidiobolales|Sporidiobolaceae|Sporobolomyces|Sporobolomyces_sp	5.78681378033255e-05	9.64468963388758e-05	7.71575170711007e-05	0	0	0	0	0	0	0	0	0
Fungi|Basidiomycota|Spiculogloeomycetes	0	0	0	0	0	0	0	1.92893792677752e-05	0	0	0	0
Fungi|Basidiomycota|Spiculogloeomycetes|Spiculogloeales	0	0	0	0	0	0	0	1.92893792677752e-05	0	0	0	0
Fungi|Basidiomycota|Spiculogloeomycetes|Spiculogloeales|Spiculogloeaceae	0	0	0	0	0	0	0	1.92893792677752e-05	0	0	0	0
Fungi|Basidiomycota|Spiculogloeomycetes|Spiculogloeales|Spiculogloeaceae|Phyllozyma	0	0	0	0	0	0	0	1.92893792677752e-05	0	0	0	0
Fungi|Basidiomycota|Spiculogloeomycetes|Spiculogloeales|Spiculogloeaceae|Phyllozyma|Phyllozyma_subbrunnea	0	0	0	0	0	0	0	1.92893792677752e-05	0	0	0	0
Fungi|Basidiomycota|Tremellomycetes	0.00127309903167316	0.00677057212298908	0.00169746537556421	0.000829443308514332	0.000713707032907681	0.000347208826819953	0.00216041047799082	0.0027198024767563	0.00327919447552178	0.019385826164114	0.00632691639983025	0.0382701284672659
Fungi|Basidiomycota|Tremellomycetes|Cystofilobasidiales	0.000520813240229929	0.00233401489140079	0.000578681378033255	0.000115736275606651	0.000135025654874426	3.85787585355503e-05	0.000115736275606651	0.000270051309748852	0.00119594151460206	0.0108020523899541	7.71575170711007e-05	0.0125959646618572
Fungi|Basidiomycota|Tremellomycetes|Cystofilobasidiales|Mrakiaceae	0.000520813240229929	0.00233401489140079	0.000578681378033255	0.000115736275606651	0.000135025654874426	3.85787585355503e-05	0.000115736275606651	0.000270051309748852	0.00119594151460206	0.0108020523899541	7.71575170711007e-05	0.0125959646618572
Fungi|Basidiomycota|Tremellomycetes|Cystofilobasidiales|Mrakiaceae|Udeniomyces	0.000520813240229929	0.00233401489140079	0.000578681378033255	0.000115736275606651	0.000135025654874426	3.85787585355503e-05	0.000115736275606651	0.000270051309748852	0.00119594151460206	0.0108020523899541	7.71575170711007e-05	0.0125959646618572
Fungi|Basidiomycota|Tremellomycetes|Cystofilobasidiales|Mrakiaceae|Udeniomyces|Udeniomyces_sp	0.000520813240229929	0.00233401489140079	0.000578681378033255	0.000115736275606651	0.000135025654874426	3.85787585355503e-05	0.000115736275606651	0.000270051309748852	0.00119594151460206	0.0108020523899541	7.71575170711007e-05	0.0125959646618572
Fungi|Basidiomycota|Tremellomycetes|Filobasidiales	0.000366498206087728	0.00208325296091972	7.71575170711007e-05	0.000231472551213302	0.000250761930481077	0.000192893792677752	0.00127309903167316	0.000385787585355503	0.00059797075730103	0.00841016936074997	0.000347208826819953	0.0153929246556846
Fungi|Basidiomycota|Tremellomycetes|Filobasidiales|Filobasidiaceae	0.000270051309748852	0.00208325296091972	7.71575170711007e-05	0.000231472551213302	0.000250761930481077	0.000192893792677752	0.00121523089386984	0.000289340689016627	0.000578681378033255	0.00841016936074997	0.000212183171945527	0.0153929246556846
Fungi|Basidiomycota|Tremellomycetes|Filobasidiales|Filobasidiaceae|Filobasidium	0.000270051309748852	0.00196751668531307	5.78681378033255e-05	0.000154315034142201	0.000135025654874426	0.000173604413409976	0.000540102619497705	0.000173604413409976	0.000482234481694379	0.00841016936074997	5.78681378033255e-05	0.0132710929362293
Fungi|Basidiomycota|Tremellomycetes|Filobasidiales|Filobasidiaceae|Filobasidium|Filobasidium_magnum	5.78681378033255e-05	0.000617260136568805	3.85787585355503e-05	9.64468963388758e-05	3.85787585355503e-05	9.64468963388758e-05	0.000250761930481077	3.85787585355503e-05	0.000385787585355503	9.64468963388758e-05	1.92893792677752e-05	0.00673199336445353
Fungi|Basidiomycota|Tremellomycetes|Filobasidiales|Filobasidiaceae|Filobasidium|Filobasidium_sp	0.000212183171945527	0.00135025654874426	1.92893792677752e-05	5.78681378033255e-05	9.64468963388758e-05	7.71575170711007e-05	0.000289340689016627	0.000135025654874426	9.64468963388758e-05	0.0083137224644111	3.85787585355503e-05	0.00653909957177578
Fungi|Basidiomycota|Tremellomycetes|Filobasidiales|Filobasidiaceae|Naganishia	0	0.000115736275606651	1.92893792677752e-05	7.71575170711007e-05	0.000115736275606651	1.92893792677752e-05	0.000675128274372131	0.000115736275606651	9.64468963388758e-05	0	0.000154315034142201	0.00212183171945527
Fungi|Basidiomycota|Tremellomycetes|Filobasidiales|Filobasidiaceae|Naganishia|Naganishia_liquefaciens	0	0	0	1.92893792677752e-05	0	0	0	7.71575170711007e-05	0	0	0	0.000385787585355503
Fungi|Basidiomycota|Tremellomycetes|Filobasidiales|Filobasidiaceae|Naganishia|Naganishia_sp	0	0.000115736275606651	1.92893792677752e-05	5.78681378033255e-05	0.000115736275606651	1.92893792677752e-05	0.000675128274372131	3.85787585355503e-05	9.64468963388758e-05	0	0.000154315034142201	0.00173604413409976
Fungi|Basidiomycota|Tremellomycetes|Filobasidiales|Piskurozymaceae	9.64468963388758e-05	0	0	0	0	0	5.78681378033255e-05	9.64468963388758e-05	1.92893792677752e-05	0	0.000135025654874426	0
Fungi|Basidiomycota|Tremellomycetes|Filobasidiales|Piskurozymaceae|Solicoccozyma	9.64468963388758e-05	0	0	0	0	0	5.78681378033255e-05	9.64468963388758e-05	1.92893792677752e-05	0	0.000135025654874426	0
Fungi|Basidiomycota|Tremellomycetes|Filobasidiales|Piskurozymaceae|Solicoccozyma|Solicoccozyma_sp	0	0	0	0	0	0	5.78681378033255e-05	3.85787585355503e-05	0	0	9.64468963388758e-05	0
Fungi|Basidiomycota|Tremellomycetes|Filobasidiales|Piskurozymaceae|Solicoccozyma|Solicoccozyma_terrea	9.64468963388758e-05	0	0	0	0	0	0	1.92893792677752e-05	1.92893792677752e-05	0	1.92893792677752e-05	0
Fungi|Basidiomycota|Tremellomycetes|Filobasidiales|Piskurozymaceae|Solicoccozyma|Solicoccozyma_terricola	0	0	0	0	0	0	0	3.85787585355503e-05	0	0	1.92893792677752e-05	0
Fungi|Basidiomycota|Tremellomycetes|Tremellales	0.000385787585355503	0.00231472551213302	0.00104162648045986	0.000385787585355503	0.000270051309748852	0.000115736275606651	0.000752285791443231	0.00196751668531307	0.00148528220361869	0.000115736275606651	0.000327919447552178	0.00954824273754871
Fungi|Basidiomycota|Tremellomycetes|Tremellales|Bulleraceae	3.85787585355503e-05	0.000192893792677752	0.000327919447552178	3.85787585355503e-05	1.92893792677752e-05	3.85787585355503e-05	0.000270051309748852	9.64468963388758e-05	0.000694417653639906	0	0	0.000868022067049882
Fungi|Basidiomycota|Tremellomycetes|Tremellales|Bulleraceae|Bullera	3.85787585355503e-05	0.000192893792677752	7.71575170711007e-05	0	0	0	0	0	0	0	0	0
Fungi|Basidiomycota|Tremellomycetes|Tremellales|Bulleraceae|Bullera|Bullera_alba	3.85787585355503e-05	0.000192893792677752	7.71575170711007e-05	0	0	0	0	0	0	0	0	0
Fungi|Basidiomycota|Tremellomycetes|Tremellales|Bulleraceae|Fonsecazyma	0	0	0.000250761930481077	3.85787585355503e-05	1.92893792677752e-05	3.85787585355503e-05	0.000270051309748852	9.64468963388758e-05	0.000694417653639906	0	0	0.000868022067049882
Fungi|Basidiomycota|Tremellomycetes|Tremellales|Bulleraceae|Fonsecazyma|Fonsecazyma_mujuensis	0	0	5.78681378033255e-05	3.85787585355503e-05	0	0	7.71575170711007e-05	1.92893792677752e-05	0.000192893792677752	0	0	5.78681378033255e-05
Fungi|Basidiomycota|Tremellomycetes|Tremellales|Bulleraceae|Fonsecazyma|Fonsecazyma_sp	0	0	0.000192893792677752	0	1.92893792677752e-05	3.85787585355503e-05	0.000192893792677752	7.71575170711007e-05	0.000501523860962154	0	0	0.000810153929246557
Fungi|Basidiomycota|Tremellomycetes|Tremellales|Bulleribasidiaceae	0	0	0	0	0	0	3.85787585355503e-05	5.78681378033255e-05	0	0	5.78681378033255e-05	0
Fungi|Basidiomycota|Tremellomycetes|Tremellales|Bulleribasidiaceae|Bulleribasidium	0	0	0	0	0	0	3.85787585355503e-05	5.78681378033255e-05	0	0	5.78681378033255e-05	0
Fungi|Basidiomycota|Tremellomycetes|Tremellales|Bulleribasidiaceae|Bulleribasidium|Bulleribasidium_variabile	0	0	0	0	0	0	3.85787585355503e-05	5.78681378033255e-05	0	0	5.78681378033255e-05	0
Fungi|Basidiomycota|Tremellomycetes|Tremellales|Cuniculitremaceae	0	0	3.85787585355503e-05	3.85787585355503e-05	0	0	0	0	1.92893792677752e-05	0	0	1.92893792677752e-05
Fungi|Basidiomycota|Tremellomycetes|Tremellales|Cuniculitremaceae|Fellomyces	0	0	3.85787585355503e-05	3.85787585355503e-05	0	0	0	0	1.92893792677752e-05	0	0	1.92893792677752e-05
Fungi|Basidiomycota|Tremellomycetes|Tremellales|Cuniculitremaceae|Fellomyces|Fellomyces_penicillatus	0	0	3.85787585355503e-05	3.85787585355503e-05	0	0	0	0	1.92893792677752e-05	0	0	1.92893792677752e-05
Fungi|Basidiomycota|Tremellomycetes|Tremellales|Rhynchogastremataceae	0.000347208826819953	0.00212183171945527	0.000675128274372131	0.000308630068284403	0.000250761930481077	7.71575170711007e-05	0.000424366343891054	0.00181320165117087	0.000771575170711007	0.000115736275606651	0.000250761930481077	0.00866093129123105
Fungi|Basidiomycota|Tremellomycetes|Tremellales|Rhynchogastremataceae|Papiliotrema	0.000347208826819953	0.00212183171945527	0.000675128274372131	0.000308630068284403	0.000250761930481077	7.71575170711007e-05	0.000424366343891054	0.00181320165117087	0.000771575170711007	0.000115736275606651	0.000250761930481077	0.00866093129123105
Fungi|Basidiomycota|Tremellomycetes|Tremellales|Rhynchogastremataceae|Papiliotrema|Papiliotrema_fusca	1.92893792677752e-05	0	0	0	0	0	0	0	0	0	0	0
Fungi|Basidiomycota|Tremellomycetes|Tremellales|Rhynchogastremataceae|Papiliotrema|Papiliotrema_laurentii	0.000192893792677752	0.00121523089386984	0.000366498206087728	0.000308630068284403	0.000231472551213302	7.71575170711007e-05	0.000405076964623278	0.00177462289263532	0.000771575170711007	0.000115736275606651	0.000192893792677752	0.00866093129123105
Fungi|Basidiomycota|Tremellomycetes|Tremellales|Rhynchogastremataceae|Papiliotrema|Papiliotrema_sp	0.000135025654874426	0.000906600825585433	0.000308630068284403	0	1.92893792677752e-05	0	1.92893792677752e-05	3.85787585355503e-05	0	0	5.78681378033255e-05	0
Fungi|Basidiomycota|Tremellomycetes|Tremellales|Trimorphomycetaceae	0	0	0	0	0	0	1.92893792677752e-05	0	0	0	1.92893792677752e-05	0
Fungi|Basidiomycota|Tremellomycetes|Tremellales|Trimorphomycetaceae|Saitozyma	0	0	0	0	0	0	1.92893792677752e-05	0	0	0	1.92893792677752e-05	0
Fungi|Basidiomycota|Tremellomycetes|Tremellales|Trimorphomycetaceae|Saitozyma|Saitozyma_sp	0	0	0	0	0	0	1.92893792677752e-05	0	0	0	1.92893792677752e-05	0
Fungi|Basidiomycota|Tremellomycetes|Trichosporonales	0	3.85787585355503e-05	0	9.64468963388758e-05	5.78681378033255e-05	0	0	9.64468963388758e-05	0	5.78681378033255e-05	0.00549747309131592	0.000732996412175456
Fungi|Basidiomycota|Tremellomycetes|Trichosporonales|Trichosporonaceae	0	3.85787585355503e-05	0	9.64468963388758e-05	5.78681378033255e-05	0	0	9.64468963388758e-05	0	5.78681378033255e-05	0.00549747309131592	0.000732996412175456
Fungi|Basidiomycota|Tremellomycetes|Trichosporonales|Trichosporonaceae|Cutaneotrichosporon	0	3.85787585355503e-05	0	9.64468963388758e-05	5.78681378033255e-05	0	0	0	0	5.78681378033255e-05	0.00549747309131592	0.000732996412175456
Fungi|Basidiomycota|Tremellomycetes|Trichosporonales|Trichosporonaceae|Cutaneotrichosporon|Cutaneotrichosporon_curvatus	0	3.85787585355503e-05	0	9.64468963388758e-05	5.78681378033255e-05	0	0	0	0	5.78681378033255e-05	0.00549747309131592	0.000732996412175456
Fungi|Basidiomycota|Tremellomycetes|Trichosporonales|Trichosporonaceae|Trichosporon	0	0	0	0	0	0	0	9.64468963388758e-05	0	0	0	0
Fungi|Basidiomycota|Tremellomycetes|Trichosporonales|Trichosporonaceae|Trichosporon|Trichosporon_coremiiforme	0	0	0	0	0	0	0	9.64468963388758e-05	0	0	0	0
Fungi|Basidiomycota|Tremellomycetes|unidentified_Tremellomycetes_sp	0	0	0	0	0	0	1.92893792677752e-05	0	0	0	7.71575170711007e-05	0
Fungi|Basidiomycota|Tremellomycetes|unidentified_Tremellomycetes_sp|unidentified_Tremellomycetes_sp	0	0	0	0	0	0	1.92893792677752e-05	0	0	0	7.71575170711007e-05	0
Fungi|Basidiomycota|Tremellomycetes|unidentified_Tremellomycetes_sp|unidentified_Tremellomycetes_sp|unidentified_Tremellomycetes_sp	0	0	0	0	0	0	1.92893792677752e-05	0	0	0	7.71575170711007e-05	0
Fungi|Basidiomycota|Tremellomycetes|unidentified_Tremellomycetes_sp|unidentified_Tremellomycetes_sp|unidentified_Tremellomycetes_sp|Tremellomycetes_sp	0	0	0	0	0	0	1.92893792677752e-05	0	0	0	7.71575170711007e-05	0
Fungi|Basidiomycota|Wallemiomycetes	0	7.71575170711007e-05	5.78681378033255e-05	0	0	7.71575170711007e-05	0.000327919447552178	0.000154315034142201	0.000250761930481077	0	0	0
Fungi|Basidiomycota|Wallemiomycetes|Wallemiales	0	7.71575170711007e-05	5.78681378033255e-05	0	0	7.71575170711007e-05	0.000327919447552178	0.000154315034142201	0.000250761930481077	0	0	0
Fungi|Basidiomycota|Wallemiomycetes|Wallemiales|Wallemiaceae	0	7.71575170711007e-05	5.78681378033255e-05	0	0	7.71575170711007e-05	0.000327919447552178	0.000154315034142201	0.000250761930481077	0	0	0
Fungi|Basidiomycota|Wallemiomycetes|Wallemiales|Wallemiaceae|Wallemia	0	7.71575170711007e-05	5.78681378033255e-05	0	0	7.71575170711007e-05	0.000327919447552178	0.000154315034142201	0.000250761930481077	0	0	0
Fungi|Basidiomycota|Wallemiomycetes|Wallemiales|Wallemiaceae|Wallemia|Wallemia_sp	0	7.71575170711007e-05	5.78681378033255e-05	0	0	7.71575170711007e-05	0.000327919447552178	0.000154315034142201	0.000250761930481077	0	0	0
Fungi|Chytridiomycota	3.85787585355503e-05	0.00223756799506192	1.92893792677752e-05	0	0	7.71575170711007e-05	3.85787585355503e-05	0.000212183171945527	1.92893792677752e-05	1.92893792677752e-05	0	1.92893792677752e-05
Fungi|Chytridiomycota|Chytridiomycetes	0	0	0	0	0	0	0	0.000154315034142201	0	0	0	0
Fungi|Chytridiomycota|Chytridiomycetes|Chytridiales	0	0	0	0	0	0	0	0.000154315034142201	0	0	0	0
Fungi|Chytridiomycota|Chytridiomycetes|Chytridiales|Chytridiaceae	0	0	0	0	0	0	0	0.000154315034142201	0	0	0	0
Fungi|Chytridiomycota|Chytridiomycetes|Chytridiales|Chytridiaceae|Phlyctochytrium	0	0	0	0	0	0	0	0.000154315034142201	0	0	0	0
Fungi|Chytridiomycota|Chytridiomycetes|Chytridiales|Chytridiaceae|Phlyctochytrium|Phlyctochytrium_aestuarii	0	0	0	0	0	0	0	0.000154315034142201	0	0	0	0
Fungi|Chytridiomycota|Lobulomycetes	0	0	0	0	0	0	0	0	0	1.92893792677752e-05	0	0
Fungi|Chytridiomycota|Lobulomycetes|Lobulomycetales	0	0	0	0	0	0	0	0	0	1.92893792677752e-05	0	0
Fungi|Chytridiomycota|Lobulomycetes|Lobulomycetales|unidentified_Lobulomycetales_sp	0	0	0	0	0	0	0	0	0	1.92893792677752e-05	0	0
Fungi|Chytridiomycota|Lobulomycetes|Lobulomycetales|unidentified_Lobulomycetales_sp|unidentified_Lobulomycetales_sp	0	0	0	0	0	0	0	0	0	1.92893792677752e-05	0	0
Fungi|Chytridiomycota|Lobulomycetes|Lobulomycetales|unidentified_Lobulomycetales_sp|unidentified_Lobulomycetales_sp|Lobulomycetales_sp	0	0	0	0	0	0	0	0	0	1.92893792677752e-05	0	0
Fungi|Chytridiomycota|Rhizophlyctidomycetes	0	0.000752285791443231	0	0	0	0	0	0	0	0	0	1.92893792677752e-05
Fungi|Chytridiomycota|Rhizophlyctidomycetes|Rhizophlyctidales	0	0.000752285791443231	0	0	0	0	0	0	0	0	0	1.92893792677752e-05
Fungi|Chytridiomycota|Rhizophlyctidomycetes|Rhizophlyctidales|Rhizophlyctidaceae	0	0.000752285791443231	0	0	0	0	0	0	0	0	0	1.92893792677752e-05
Fungi|Chytridiomycota|Rhizophlyctidomycetes|Rhizophlyctidales|Rhizophlyctidaceae|Rhizophlyctis	0	0.000752285791443231	0	0	0	0	0	0	0	0	0	1.92893792677752e-05
Fungi|Chytridiomycota|Rhizophlyctidomycetes|Rhizophlyctidales|Rhizophlyctidaceae|Rhizophlyctis|Rhizophlyctis_sp	0	0.000752285791443231	0	0	0	0	0	0	0	0	0	1.92893792677752e-05
Fungi|Chytridiomycota|Rhizophydiomycetes	0	1.92893792677752e-05	0	0	0	0	0	0	0	0	0	0
Fungi|Chytridiomycota|Rhizophydiomycetes|Rhizophydiales	0	1.92893792677752e-05	0	0	0	0	0	0	0	0	0	0
Fungi|Chytridiomycota|Rhizophydiomycetes|Rhizophydiales|Rhizophydiaceae	0	1.92893792677752e-05	0	0	0	0	0	0	0	0	0	0
Fungi|Chytridiomycota|Rhizophydiomycetes|Rhizophydiales|Rhizophydiaceae|unidentified	0	1.92893792677752e-05	0	0	0	0	0	0	0	0	0	0
Fungi|Chytridiomycota|Rhizophydiomycetes|Rhizophydiales|Rhizophydiaceae|unidentified|Rhizophydiaceae_sp	0	1.92893792677752e-05	0	0	0	0	0	0	0	0	0	0
Fungi|Chytridiomycota|Spizellomycetes	0	0.00138883530727981	0	0	0	0	0	1.92893792677752e-05	0	0	0	0
Fungi|Chytridiomycota|Spizellomycetes|Spizellomycetales	0	0.00138883530727981	0	0	0	0	0	1.92893792677752e-05	0	0	0	0
Fungi|Chytridiomycota|Spizellomycetes|Spizellomycetales|Powellomycetaceae	0	0.00138883530727981	0	0	0	0	0	1.92893792677752e-05	0	0	0	0
Fungi|Chytridiomycota|Spizellomycetes|Spizellomycetales|Powellomycetaceae|unidentified	0	0.00138883530727981	0	0	0	0	0	1.92893792677752e-05	0	0	0	0
Fungi|Chytridiomycota|Spizellomycetes|Spizellomycetales|Powellomycetaceae|unidentified|Powellomycetaceae_sp	0	0.00138883530727981	0	0	0	0	0	1.92893792677752e-05	0	0	0	0
Fungi|Chytridiomycota|Synchytriomycetes	0	1.92893792677752e-05	1.92893792677752e-05	0	0	0	3.85787585355503e-05	3.85787585355503e-05	1.92893792677752e-05	0	0	0
Fungi|Chytridiomycota|Synchytriomycetes|Synchytriales	0	1.92893792677752e-05	1.92893792677752e-05	0	0	0	3.85787585355503e-05	3.85787585355503e-05	1.92893792677752e-05	0	0	0
Fungi|Chytridiomycota|Synchytriomycetes|Synchytriales|Synchytriaceae	0	1.92893792677752e-05	1.92893792677752e-05	0	0	0	3.85787585355503e-05	3.85787585355503e-05	1.92893792677752e-05	0	0	0
Fungi|Chytridiomycota|Synchytriomycetes|Synchytriales|Synchytriaceae|Synchytrium	0	1.92893792677752e-05	1.92893792677752e-05	0	0	0	3.85787585355503e-05	3.85787585355503e-05	1.92893792677752e-05	0	0	0
Fungi|Chytridiomycota|Synchytriomycetes|Synchytriales|Synchytriaceae|Synchytrium|Synchytrium_endobioticum	0	1.92893792677752e-05	1.92893792677752e-05	0	0	0	3.85787585355503e-05	3.85787585355503e-05	1.92893792677752e-05	0	0	0
Fungi|Glomeromycota	0.00580610315960032	0.00351066702673508	0.00244975116700745	0.000250761930481077	0.000443655723158829	0.000694417653639906	0.00133096716947649	0.0115350488021295	5.78681378033255e-05	0.000270051309748852	0.00063654951583658	0.00102233710119208
Fungi|Glomeromycota|Archaeosporomycetes	0	0	0	0	0	0	0	5.78681378033255e-05	0	0	0	0
Fungi|Glomeromycota|Archaeosporomycetes|Archaeosporales	0	0	0	0	0	0	0	5.78681378033255e-05	0	0	0	0
Fungi|Glomeromycota|Archaeosporomycetes|Archaeosporales|Archaeosporaceae	0	0	0	0	0	0	0	5.78681378033255e-05	0	0	0	0
Fungi|Glomeromycota|Archaeosporomycetes|Archaeosporales|Archaeosporaceae|unidentified	0	0	0	0	0	0	0	5.78681378033255e-05	0	0	0	0
Fungi|Glomeromycota|Archaeosporomycetes|Archaeosporales|Archaeosporaceae|unidentified|Archaeosporaceae_sp	0	0	0	0	0	0	0	5.78681378033255e-05	0	0	0	0
Fungi|Glomeromycota|Glomeromycetes	0.00100304772192431	0.000752285791443231	0.00131167779020871	7.71575170711007e-05	0.000212183171945527	0.000482234481694379	0.000501523860962154	0.00225685737432969	0	0.000115736275606651	0.000405076964623278	0.00102233710119208
Fungi|Glomeromycota|Glomeromycetes|Diversisporales	0.000945179584120983	0.000115736275606651	0.00131167779020871	7.71575170711007e-05	5.78681378033255e-05	0.000482234481694379	0.000462945102426604	0.00146599282435091	0	0.000115736275606651	0.000366498206087728	0.00102233710119208
Fungi|Glomeromycota|Glomeromycetes|Diversisporales|Acaulosporaceae	0.000790864549978782	0	0.00108020523899541	0	5.78681378033255e-05	0.000192893792677752	0.000192893792677752	0.00108020523899541	0	9.64468963388758e-05	0.000289340689016627	0
Fungi|Glomeromycota|Glomeromycetes|Diversisporales|Acaulosporaceae|Acaulospora	0.000617260136568805	0	0.000868022067049882	0	5.78681378033255e-05	0.000154315034142201	0.000115736275606651	0.000810153929246557	0	7.71575170711007e-05	0.000250761930481077	0
Fungi|Glomeromycota|Glomeromycetes|Diversisporales|Acaulosporaceae|Acaulospora|Acaulospora_spinosa	0.000617260136568805	0	0.000868022067049882	0	5.78681378033255e-05	0.000154315034142201	0.000115736275606651	0.000810153929246557	0	7.71575170711007e-05	0.000250761930481077	0
Fungi|Glomeromycota|Glomeromycetes|Diversisporales|Acaulosporaceae|unidentified	0.000173604413409976	0	0.000212183171945527	0	0	3.85787585355503e-05	7.71575170711007e-05	0.000270051309748852	0	1.92893792677752e-05	3.85787585355503e-05	0
Fungi|Glomeromycota|Glomeromycetes|Diversisporales|Acaulosporaceae|unidentified|Acaulosporaceae_sp	0.000173604413409976	0	0.000212183171945527	0	0	3.85787585355503e-05	7.71575170711007e-05	0.000270051309748852	0	1.92893792677752e-05	3.85787585355503e-05	0
Fungi|Glomeromycota|Glomeromycetes|Diversisporales|Diversisporaceae	0.000154315034142201	0.000115736275606651	0.000231472551213302	7.71575170711007e-05	0	0.000289340689016627	0.000270051309748852	0.000385787585355503	0	1.92893792677752e-05	7.71575170711007e-05	0.00102233710119208
Fungi|Glomeromycota|Glomeromycetes|Diversisporales|Diversisporaceae|Diversispora	5.78681378033255e-05	0	3.85787585355503e-05	0	0	1.92893792677752e-05	0	0.000154315034142201	0	0	3.85787585355503e-05	0
Fungi|Glomeromycota|Glomeromycetes|Diversisporales|Diversisporaceae|Diversispora|Diversispora_sp	5.78681378033255e-05	0	3.85787585355503e-05	0	0	1.92893792677752e-05	0	0.000154315034142201	0	0	3.85787585355503e-05	0
Fungi|Glomeromycota|Glomeromycetes|Diversisporales|Diversisporaceae|unidentified	9.64468963388758e-05	0.000115736275606651	0.000192893792677752	7.71575170711007e-05	0	0.000270051309748852	0.000270051309748852	0.000231472551213302	0	1.92893792677752e-05	3.85787585355503e-05	0.00102233710119208
Fungi|Glomeromycota|Glomeromycetes|Diversisporales|Diversisporaceae|unidentified|Diversisporaceae_sp	9.64468963388758e-05	0.000115736275606651	0.000192893792677752	7.71575170711007e-05	0	0.000270051309748852	0.000270051309748852	0.000231472551213302	0	1.92893792677752e-05	3.85787585355503e-05	0.00102233710119208
Fungi|Glomeromycota|Glomeromycetes|Glomerales	5.78681378033255e-05	0.00063654951583658	0	0	0.000154315034142201	0	3.85787585355503e-05	0.000790864549978782	0	0	3.85787585355503e-05	0
Fungi|Glomeromycota|Glomeromycetes|Glomerales|Glomeraceae	5.78681378033255e-05	0.00063654951583658	0	0	0.000154315034142201	0	3.85787585355503e-05	0.000790864549978782	0	0	3.85787585355503e-05	0
Fungi|Glomeromycota|Glomeromycetes|Glomerales|Glomeraceae|Dominikia	0	0	0	0	0	0	0	1.92893792677752e-05	0	0	0	0
Fungi|Glomeromycota|Glomeromycetes|Glomerales|Glomeraceae|Dominikia|Dominikia_sp	0	0	0	0	0	0	0	1.92893792677752e-05	0	0	0	0
Fungi|Glomeromycota|Glomeromycetes|Glomerales|Glomeraceae|Glomus	0	9.64468963388758e-05	0	0	0	0	3.85787585355503e-05	7.71575170711007e-05	0	0	0	0
Fungi|Glomeromycota|Glomeromycetes|Glomerales|Glomeraceae|Glomus|Glomus_sp	0	3.85787585355503e-05	0	0	0	0	3.85787585355503e-05	7.71575170711007e-05	0	0	0	0
Fungi|Glomeromycota|Glomeromycetes|Glomerales|Glomeraceae|Glomus|Glomus_tetrastratosum	0	5.78681378033255e-05	0	0	0	0	0	0	0	0	0	0
Fungi|Glomeromycota|Glomeromycetes|Glomerales|Glomeraceae|Rhizophagus	0	0	0	0	0	0	0	0.000366498206087728	0	0	0	0
Fungi|Glomeromycota|Glomeromycetes|Glomerales|Glomeraceae|Rhizophagus|Rhizophagus_intraradices	0	0	0	0	0	0	0	0.000135025654874426	0	0	0	0
Fungi|Glomeromycota|Glomeromycetes|Glomerales|Glomeraceae|Rhizophagus|Rhizophagus_irregularis	0	0	0	0	0	0	0	0.000231472551213302	0	0	0	0
Fungi|Glomeromycota|Glomeromycetes|Glomerales|Glomeraceae|unidentified	5.78681378033255e-05	0.000540102619497705	0	0	0.000154315034142201	0	0	0.000327919447552178	0	0	3.85787585355503e-05	0
Fungi|Glomeromycota|Glomeromycetes|Glomerales|Glomeraceae|unidentified|Glomeraceae_sp	5.78681378033255e-05	0.000540102619497705	0	0	0.000154315034142201	0	0	0.000327919447552178	0	0	3.85787585355503e-05	0
Fungi|Glomeromycota|unidentified_Glomeromycota_sp	0	0.000424366343891054	0	0	0	0	5.78681378033255e-05	0.00594112881447475	3.85787585355503e-05	0	0	0
Fungi|Glomeromycota|unidentified_Glomeromycota_sp|unidentified_Glomeromycota_sp	0	0.000424366343891054	0	0	0	0	5.78681378033255e-05	0.00594112881447475	3.85787585355503e-05	0	0	0
Fungi|Glomeromycota|unidentified_Glomeromycota_sp|unidentified_Glomeromycota_sp|unidentified_Glomeromycota_sp	0	0.000424366343891054	0	0	0	0	5.78681378033255e-05	0.00594112881447475	3.85787585355503e-05	0	0	0
Fungi|Glomeromycota|unidentified_Glomeromycota_sp|unidentified_Glomeromycota_sp|unidentified_Glomeromycota_sp|unidentified_Glomeromycota_sp	0	0.000424366343891054	0	0	0	0	5.78681378033255e-05	0.00594112881447475	3.85787585355503e-05	0	0	0
Fungi|Glomeromycota|unidentified_Glomeromycota_sp|unidentified_Glomeromycota_sp|unidentified_Glomeromycota_sp|unidentified_Glomeromycota_sp|Glomeromycota_sp	0	0.000424366343891054	0	0	0	0	5.78681378033255e-05	0.00594112881447475	3.85787585355503e-05	0	0	0
Fungi|Glomeromycota|unidentified_Glomeromycotina	0.00480305543767601	0.0023340148914008	0.00113807337679873	0.000173604413409976	0.000231472551213302	0.000212183171945527	0.000771575170711006	0.00327919447552178	1.92893792677752e-05	0.000154315034142201	0.000231472551213302	0
Fungi|Glomeromycota|unidentified_Glomeromycotina|unidentified_Glomeromycotina	0.00480305543767601	0.0023340148914008	0.00113807337679873	0.000173604413409976	0.000231472551213302	0.000212183171945527	0.000771575170711006	0.00327919447552178	1.92893792677752e-05	0.000154315034142201	0.000231472551213302	0
Fungi|Glomeromycota|unidentified_Glomeromycotina|unidentified_Glomeromycotina|unidentified_Glomeromycotina	0.00480305543767601	0.0023340148914008	0.00113807337679873	0.000173604413409976	0.000231472551213302	0.000212183171945527	0.000771575170711006	0.00327919447552178	1.92893792677752e-05	0.000154315034142201	0.000231472551213302	0
Fungi|Glomeromycota|unidentified_Glomeromycotina|unidentified_Glomeromycotina|unidentified_Glomeromycotina|unidentified_Glomeromycotina	0.00480305543767601	0.0023340148914008	0.00113807337679873	0.000173604413409976	0.000231472551213302	0.000212183171945527	0.000771575170711006	0.00327919447552178	1.92893792677752e-05	0.000154315034142201	0.000231472551213302	0
Fungi|Glomeromycota|unidentified_Glomeromycotina|unidentified_Glomeromycotina|unidentified_Glomeromycotina|unidentified_Glomeromycotina|Glomeromycotina	0.00480305543767601	0.0023340148914008	0.00113807337679873	0.000173604413409976	0.000231472551213302	0.000212183171945527	0.000771575170711006	0.00327919447552178	1.92893792677752e-05	0.000154315034142201	0.000231472551213302	0
Fungi|Monoblepharomycota	0	0	0	0	0	0	0	0	0	0	3.85787585355503e-05	0
Fungi|Monoblepharomycota|Monoblepharidomycetes	0	0	0	0	0	0	0	0	0	0	3.85787585355503e-05	0
Fungi|Monoblepharomycota|Monoblepharidomycetes|Monoblepharidales	0	0	0	0	0	0	0	0	0	0	3.85787585355503e-05	0
Fungi|Monoblepharomycota|Monoblepharidomycetes|Monoblepharidales|unidentified_Monoblepharidales_sp	0	0	0	0	0	0	0	0	0	0	3.85787585355503e-05	0
Fungi|Monoblepharomycota|Monoblepharidomycetes|Monoblepharidales|unidentified_Monoblepharidales_sp|unidentified_Monoblepharidales_sp	0	0	0	0	0	0	0	0	0	0	3.85787585355503e-05	0
Fungi|Monoblepharomycota|Monoblepharidomycetes|Monoblepharidales|unidentified_Monoblepharidales_sp|unidentified_Monoblepharidales_sp|Monoblepharidales_sp	0	0	0	0	0	0	0	0	0	0	3.85787585355503e-05	0
Fungi|Mortierellomycota	0.00133096716947649	0.011496470043594	0.000790864549978782	0.00354924578527063	0.00623046950349138	0.0254426912541954	0.00167817599629644	0.00223756799506192	0.000983758342656533	0.000810153929246557	0.00196751668531307	0.00177462289263532
Fungi|Mortierellomycota|Mortierellomycetes	0.00133096716947649	0.011496470043594	0.000790864549978782	0.00354924578527063	0.00623046950349138	0.0254426912541954	0.00167817599629644	0.00223756799506192	0.000983758342656533	0.000810153929246557	0.00196751668531307	0.00177462289263532
Fungi|Mortierellomycota|Mortierellomycetes|Mortierellales	0.00133096716947649	0.011496470043594	0.000790864549978782	0.00354924578527063	0.00623046950349138	0.0254426912541954	0.00167817599629644	0.00223756799506192	0.000983758342656533	0.000810153929246557	0.00196751668531307	0.00177462289263532
Fungi|Mortierellomycota|Mortierellomycetes|Mortierellales|Mortierellaceae	0.00133096716947649	0.011496470043594	0.000790864549978782	0.00354924578527063	0.00623046950349138	0.0254426912541954	0.00165888661702866	0.00223756799506192	0.000983758342656533	0.000810153929246557	0.00173604413409976	0.00177462289263532
Fungi|Mortierellomycota|Mortierellomycetes|Mortierellales|Mortierellaceae|Mortierella	0.00055939199876548	9.64468963388758e-05	1.92893792677752e-05	0.00329848385478955	0.000289340689016627	0.0113421550094518	0.000270051309748852	0.00063654951583658	0.000135025654874426	0.000270051309748852	0.00119594151460206	0.00115736275606651
Fungi|Mortierellomycota|Mortierellomycetes|Mortierellales|Mortierellaceae|Mortierella|Mortierella_alpina	0	5.78681378033255e-05	0	0	0	0	1.92893792677752e-05	0.000270051309748852	0	0	0	0
Fungi|Mortierellomycota|Mortierellomycetes|Mortierellales|Mortierellaceae|Mortierella|Mortierella_clonocystis	1.92893792677752e-05	0	0	0	0	0	0	0	0	0	0	0
Fungi|Mortierellomycota|Mortierellomycetes|Mortierellales|Mortierellaceae|Mortierella|Mortierella_sp	0.000347208826819953	0	1.92893792677752e-05	0.000424366343891054	0.000250761930481077	0.0113421550094518	7.71575170711007e-05	0.000212183171945527	0.000115736275606651	0.000270051309748852	0.000270051309748852	0.00113807337679873
Fungi|Mortierellomycota|Mortierellomycetes|Mortierellales|Mortierellaceae|Mortierella|Mortierella_stylospora	0.000192893792677752	3.85787585355503e-05	0	0	1.92893792677752e-05	0	0.000173604413409976	0.000154315034142201	1.92893792677752e-05	0	0.000925890204853208	0
Fungi|Mortierellomycota|Mortierellomycetes|Mortierellales|Mortierellaceae|Mortierella|Mortierella_wolfii	0	0	0	0.0028741175108985	1.92893792677752e-05	0	0	0	0	0	0	1.92893792677752e-05
Fungi|Mortierellomycota|Mortierellomycetes|Mortierellales|Mortierellaceae|unidentified	0.000771575170711007	0.0114000231472551	0.000771575170711007	0.000250761930481077	0.00594112881447475	0.0141005362447436	0.00138883530727981	0.00160101847922534	0.000848732687782107	0.000540102619497705	0.000540102619497705	0.000617260136568805
Fungi|Mortierellomycota|Mortierellomycetes|Mortierellales|Mortierellaceae|unidentified|Mortierellaceae_sp	0.000771575170711007	0.0114000231472551	0.000771575170711007	0.000250761930481077	0.00594112881447475	0.0141005362447436	0.00138883530727981	0.00160101847922534	0.000848732687782107	0.000540102619497705	0.000540102619497705	0.000617260136568805
Fungi|Mortierellomycota|Mortierellomycetes|Mortierellales|unidentified_Mortierellales_sp	0	0	0	0	0	0	1.92893792677752e-05	0	0	0	0.000231472551213302	0
Fungi|Mortierellomycota|Mortierellomycetes|Mortierellales|unidentified_Mortierellales_sp|unidentified_Mortierellales_sp	0	0	0	0	0	0	1.92893792677752e-05	0	0	0	0.000231472551213302	0
Fungi|Mortierellomycota|Mortierellomycetes|Mortierellales|unidentified_Mortierellales_sp|unidentified_Mortierellales_sp|Mortierellales_sp	0	0	0	0	0	0	1.92893792677752e-05	0	0	0	0.000231472551213302	0
Fungi|Mucoromycota	0.000192893792677752	0.000424366343891054	0.000154315034142201	0	1.92893792677752e-05	0	1.92893792677752e-05	0	0	0	5.78681378033255e-05	0
Fungi|Mucoromycota|Mucoromycetes	0.000192893792677752	0.000424366343891054	0.000154315034142201	0	1.92893792677752e-05	0	1.92893792677752e-05	0	0	0	5.78681378033255e-05	0
Fungi|Mucoromycota|Mucoromycetes|Mucorales	0.000192893792677752	0.000424366343891054	0.000154315034142201	0	1.92893792677752e-05	0	1.92893792677752e-05	0	0	0	5.78681378033255e-05	0
Fungi|Mucoromycota|Mucoromycetes|Mucorales|Lichtheimiaceae	0.000192893792677752	0.000424366343891054	0.000154315034142201	0	1.92893792677752e-05	0	1.92893792677752e-05	0	0	0	5.78681378033255e-05	0
Fungi|Mucoromycota|Mucoromycetes|Mucorales|Lichtheimiaceae|Rhizomucor	0.000192893792677752	0.000424366343891054	0.000154315034142201	0	1.92893792677752e-05	0	1.92893792677752e-05	0	0	0	5.78681378033255e-05	0
Fungi|Mucoromycota|Mucoromycetes|Mucorales|Lichtheimiaceae|Rhizomucor|Rhizomucor_pusillus	0.000192893792677752	0.000424366343891054	0.000154315034142201	0	1.92893792677752e-05	0	1.92893792677752e-05	0	0	0	5.78681378033255e-05	0
Fungi|Neocallimastigomycota	5.78681378033255e-05	0	0	0	3.85787585355503e-05	1.92893792677752e-05	9.64468963388758e-05	0	0	0	0	0
Fungi|Neocallimastigomycota|Neocallimastigomycetes	5.78681378033255e-05	0	0	0	3.85787585355503e-05	1.92893792677752e-05	9.64468963388758e-05	0	0	0	0	0
Fungi|Neocallimastigomycota|Neocallimastigomycetes|Neocallimastigales	5.78681378033255e-05	0	0	0	3.85787585355503e-05	1.92893792677752e-05	9.64468963388758e-05	0	0	0	0	0
Fungi|Neocallimastigomycota|Neocallimastigomycetes|Neocallimastigales|Neocallimastigaceae	5.78681378033255e-05	0	0	0	3.85787585355503e-05	1.92893792677752e-05	9.64468963388758e-05	0	0	0	0	0
Fungi|Neocallimastigomycota|Neocallimastigomycetes|Neocallimastigales|Neocallimastigaceae|Anaeromyces	5.78681378033255e-05	0	0	0	3.85787585355503e-05	1.92893792677752e-05	9.64468963388758e-05	0	0	0	0	0
Fungi|Neocallimastigomycota|Neocallimastigomycetes|Neocallimastigales|Neocallimastigaceae|Anaeromyces|Anaeromyces_sp	5.78681378033255e-05	0	0	0	3.85787585355503e-05	1.92893792677752e-05	9.64468963388758e-05	0	0	0	0	0
Fungi|Rozellomycota	0.000270051309748852	0	0	0	0	0	0.000173604413409976	9.64468963388758e-05	9.64468963388758e-05	0	0.000906600825585433	0
Fungi|Rozellomycota|unidentified_Rozellomycota_sp	0.000270051309748852	0	0	0	0	0	0.000173604413409976	9.64468963388758e-05	9.64468963388758e-05	0	0.000906600825585433	0
Fungi|Rozellomycota|unidentified_Rozellomycota_sp|unidentified_Rozellomycota_sp	0.000270051309748852	0	0	0	0	0	0.000173604413409976	9.64468963388758e-05	9.64468963388758e-05	0	0.000906600825585433	0
Fungi|Rozellomycota|unidentified_Rozellomycota_sp|unidentified_Rozellomycota_sp|unidentified_Rozellomycota_sp	0.000270051309748852	0	0	0	0	0	0.000173604413409976	9.64468963388758e-05	9.64468963388758e-05	0	0.000906600825585433	0
Fungi|Rozellomycota|unidentified_Rozellomycota_sp|unidentified_Rozellomycota_sp|unidentified_Rozellomycota_sp|unidentified_Rozellomycota_sp	0.000270051309748852	0	0	0	0	0	0.000173604413409976	9.64468963388758e-05	9.64468963388758e-05	0	0.000906600825585433	0
Fungi|Rozellomycota|unidentified_Rozellomycota_sp|unidentified_Rozellomycota_sp|unidentified_Rozellomycota_sp|unidentified_Rozellomycota_sp|Rozellomycota_sp	0.000270051309748852	0	0	0	0	0	0.000173604413409976	9.64468963388758e-05	9.64468963388758e-05	0	0.000906600825585433	0
Fungi|Zoopagomycota	3.85787585355503e-05	0	0	1.92893792677752e-05	0	0	0	0	0	0	7.71575170711007e-05	0
Fungi|Zoopagomycota|Zoopagomycetes	3.85787585355503e-05	0	0	1.92893792677752e-05	0	0	0	0	0	0	7.71575170711007e-05	0
Fungi|Zoopagomycota|Zoopagomycetes|Zoopagales	3.85787585355503e-05	0	0	1.92893792677752e-05	0	0	0	0	0	0	7.71575170711007e-05	0
Fungi|Zoopagomycota|Zoopagomycetes|Zoopagales|Piptocephalidaceae	3.85787585355503e-05	0	0	1.92893792677752e-05	0	0	0	0	0	0	0	0
Fungi|Zoopagomycota|Zoopagomycetes|Zoopagales|Piptocephalidaceae|Piptocephalis	3.85787585355503e-05	0	0	1.92893792677752e-05	0	0	0	0	0	0	0	0
Fungi|Zoopagomycota|Zoopagomycetes|Zoopagales|Piptocephalidaceae|Piptocephalis|Piptocephalis_lepidula	3.85787585355503e-05	0	0	1.92893792677752e-05	0	0	0	0	0	0	0	0
Fungi|Zoopagomycota|Zoopagomycetes|Zoopagales|Zoopagaceae	0	0	0	0	0	0	0	0	0	0	7.71575170711007e-05	0
Fungi|Zoopagomycota|Zoopagomycetes|Zoopagales|Zoopagaceae|Acaulopage	0	0	0	0	0	0	0	0	0	0	7.71575170711007e-05	0
Fungi|Zoopagomycota|Zoopagomycetes|Zoopagales|Zoopagaceae|Acaulopage|Acaulopage_sp	0	0	0	0	0	0	0	0	0	0	7.71575170711007e-05	0
