# Supplementary material for: High-throughput sequencing reveals rhizosphere fungal community composition and diversity at different growth stages of Populus euphratica in the lower reaches of the Tarim River
Source: PeerJ. 2022 Jun 2;10:e13552. doi: 10.7717/peerj.13552 (PMC9167583; doi:10.7717/peerj.13552)
Supplement: Supplemental Information 1 [file peerj-10-13552-s001.zip › supplemental data/supplemental data5.csv]

	CCA1	CCA2	r2	Pr(>r)
SWC	0.87699239309659	0.480504258514653	0.181083068681707	0.31784107946027
OM	-0.74337028826893	-0.668880119691838	0.220339042912252	0.201899050474763
TN	-0.789432718537611	-0.613837098017313	0.341519256464506	0.0769615192403798
TP	0.564243773074826	-0.825608239146318	0.265697681065439	0.16391804097951
TK	0.46916208809909	-0.883112073912763	0.0523072841191587	0.744127936031984
NO3	0.634991179976151	-0.772519385745429	0.163258814575142	0.31984007996002
NH4	-0.945722294136825	0.324975910449652	0.150513708899128	0.388805597201399
AP	0.325279379825952	-0.945617959357818	0.246972143449642	0.177911044477761
AK	0.329116283582034	-0.944289400491793	0.423159411802955	0.0439780109945027
PH	0.162505699570743	-0.986707604920031	0.166347315845142	0.370814592703648
EC	0.382729613010859	-0.923860402509252	0.704227801443362	0.000499750124937531
TDS	0.329672315619341	-0.944095421191196	0.691868996287144	0.000999500249875062
