# Supplementary material for: High-throughput sequencing reveals rhizosphere fungal community composition and diversity at different growth stages of Populus euphratica in the lower reaches of the Tarim River
Source: PeerJ. 2022 Jun 2;10:e13552. doi: 10.7717/peerj.13552 (PMC9167583; doi:10.7717/peerj.13552)
Supplement: Supplemental Information 1 [file peerj-10-13552-s001.zip › supplemental data/supplemental data6.xlsx]

## Sheet: pvalue
	Chondrostereum	unidentified_Sordariales_sp	Geopora	Gymnoascus	Fusarium	Lasiosphaeria	Neomicrosphaeropsis	Aspergillus	unidentified_Ascomycota_sp	Parengyodontium	unidentified_Onygenales_sp	Allantonectria	Colletotrichum	Gibberella	Stolonocarpus	unidentified	Lecanicillium	Neolecta	Eucasphaeria	Acremonium	Penicillium	Alternaria	Phialosimplex	Russula	Phialophora	Neomyrmecridium	unidentified_Saccharomycetales_sp	Monocillium	Aureobasidium	unidentified_1	unidentified_Sordariomycetes_sp	Didymella	Aleurodiscus	Xerombrophila	Thielavia
SWC-P value	0.560009	0.196072	0.237225	0.0786302	0.601233	0.0041846	0.71338	0.151512	0.478447	0.213295	0.898541	0.431468	0.466795	0.898724	0.894351	0.0874348	0.450727	0.103855	0.323082	0.544827	0.84961	0.694463	0.345736	0.142684	0.674606	0.494361	0.186132	0.465162	0.32734	0.364691	0.427714	0.780563	0.834509	0.365126	0.429425
OM-P value	0.0198547	0.532748	0.216029	0.341174	0.240935	0.839274	0.790511	0.638744	0.474411	0.72399	0.608268	0.311055	0.35486	0.128975	0.397269	0.195216	0.503638	0.286487	0.657388	0.874251	0.790511	0.151512	0.803991	0.831452	0.441466	0.588516	0.593296	0.403366	0.361372	0.651808	0.25394	0.324041	0.0383452	0.532214	0.464751
TN-P value	0.00100553	0.0576988	0.283355	0.0536637	0.171192	0.65164	0.889446	0.685066	0.989912	0.783788	0.313409	0.567463	0.226472	0.0139316	0.054401	0.469985	0.109052	0.352768	0.764324	0.469985	0.703901	0.60255	0.108221	0.636561	0.269552	0.385869	0.884348	0.79468	0.307834	0.349016	0.397703	0.397269	0.103275	0.640601	0.618961
TP-P value	0.918017	0.989921	0.168433	0.135768	0.126828	0.90922	0.0517255	0.221212	0.256346	0.906505	0.0198569	0.844586	0.17285	0.78903	0.540905	0.765769	0.0324367	0.0208207	0.83058	0.430699	0.685066	0.549856	0.324972	0.674239	0.750807	0.0806355	0.223392	0.154025	0.746635	0.631112	0.0952932	0.124345	0.72399	0.649987	0.287209
TK-P value	0.516573	0.657136	0.308284	0.295665	0.859041	0.0655909	0.143495	0.0114575	0.751457	0.331812	0.499468	0.99479	0.558497	0.222931	0.924441	0.154829	0.22736	0.708331	0.163892	0.510935	0.405099	0.0517255	0.0782036	0.503043	1	0.244603	0.580009	0.819311	0.5155	0.18353	0.989921	0.133501	0.0020688	0.917713	0.421766
NO3-P value	0.979474	0.575953	0.611522	0.0839334	0.141932	0.498088	0.0664263	0.703901	0.775692	0.994795	0.994915	0.549537	0.383128	0.330831	0.397269	0.188057	0.893494	0.614083	0.841738	0.270455	0.507541	0.929529	0.0496999	0.766511	0.969661	0.795041	0.532376	0.874026	0.809942	0.512627	0.435393	0.741822	0.738815	0.0689311	0.605397
NH4-P value	0.867116	0.9597	0.84961	0.949635	0.712391	0.736561	0.899447	0.450958	0.680111	0.738815	0.893494	0.363118	0.979844	0.939142	0.466388	0.291656	0.933961	0.623288	0.330534	0.919346	0.491049	0.780755	0.370873	0.288676	0.731525	0.651934	0.265024	0.770227	0.994956	0.965859	0.458843	0.939524	0.958379	0.290881	0.170776
AP-P value	0.0915601	0.732453	0.147467	0.819948	0.0403012	0.819471	0.59363	0.308284	0.864394	0.783788	0.499468	0.932346	0.186554	0.44762	0.10102	0.0902649	0.275785	0.482973	0.897912	0.679839	0.939578	0.155631	0.834509	0.938357	0.674606	0.41547	0.979826	0.457195	0.741822	0.439841	0.567197	0.210489	0.27014	0.200328	0.287209
AK-P value	0.679568	0.443141	0.271356	0.979844	0.367072	0.670212	0.334444	0.0249362	0.689494	0.834509	0.0890882	0.297946	0.466795	0.136495	0.94959	0.0083122	0.16869	0.499641	0.819451	0.765769	0.949635	0.435393	0.124039	0.717498	0.263672	0.00482055	0.562486	0.143901	0.151114	0.234593	0.491049	0.0417549	0.155934	0.0346083	0.0142671
PH-P value	0.173422	0.308284	0.191275	0.584764	0.325987	0.9495	0.321211	0.0839334	0.899358	0.656073	0.0447982	0.185104	0.8397	0.0026886	0.379091	0.146679	0.211635	0.312047	0.657388	0.304198	0.196072	0.549856	0.0303541	0.221932	0.106295	0.0008008	0.250659	0.889051	0.292108	0.726035	0.694463	0.108967	0.0782036	0.176273	0.101204
EC-P value	0.178007	0.8397	0.0114575	0.0894859	0.000772925	0.606053	0.810109	0.205896	0.844515	0.554378	0.0338223	0.527481	0.121173	0.599904	0.340726	0.0153574	0.0218059	0.434614	0.436008	0.336902	0.474814	0.780755	0.906505	0.49883	0.87903	0.115268	0.746635	0.240935	0.606705	0.503239	0.62962	0.253493	0.314864	0.013565	0.0369989
TDS-P value	0.14754	0.819948	0.0155928	0.132013	0.000846887	0.726964	0.810109	0.248291	0.746635	0.554378	0.0483695	0.567463	0.0952932	0.627126	0.324041	0.0186649	0.0144307	0.499641	0.462526	0.294762	0.541272	0.751673	0.916858	0.537331	0.819311	0.136903	0.737017	0.189571	0.571219	0.453075	0.657136	0.253493	0.324972	0.017491	0.0505073
