# Supplementary material for: High-throughput sequencing reveals rhizosphere fungal community composition and diversity at different growth stages of Populus euphratica in the lower reaches of the Tarim River
Source: PeerJ. 2022 Jun 2;10:e13552. doi: 10.7717/peerj.13552 (PMC9167583; doi:10.7717/peerj.13552)
Supplement: Supplemental Information 1 [file peerj-10-13552-s001.zip › supplemental data/supplemental data7.xlsx]

## Sheet: Sheet1
SOM
	number	average	Standard Deviation	Standard Error	95% confidence interval		min	max
					LCL	UCL
A	3	7.06233	2.88936	1.66817	-0.11524	14.2399	4.447	10.164		7.06233	ab
B	3	7.17467	3.6962	2.134	-2.0072	16.3565	3.534	10.924		7.17467	ab
C	3	5.66167	1.93011	1.11435	0.867018	10.4563	4.245	7.86		5.66167	b
D	3	11.0463	2.50609	1.44689	4.82087	17.2718	8.754	13.722		11.0463	a
CK	3	5.167	1.35639	0.783113	1.79754	8.53646	4.361	6.733		5.167	b
Sum	15	7.2224	3.06646	0.791757	5.52425	8.92055	3.534	13.722
description
N
	number	average	Standard Deviation	Standard Error	95% confidence interval		min	max
					LCL	UCL
A	3	0.422667	0.13216	0.0763028	0.0943624	0.750971	0.272	0.519		0.422667	ab
B	3	0.510667	0.0566598	0.0327126	0.369916	0.651417	0.475	0.576		0.510667	ab
C	3	0.373333	0.0699452	0.0403829	0.19958	0.547087	0.322	0.453		0.373333	b
D	3	0.541667	0.0371663	0.021458	0.44934	0.633993	0.499	0.567		0.541667	a
ck	3	0.407333	0.044456	0.0256667	0.296899	0.517768	0.356	0.433		0.407333	ab
sum	15	0.451133	0.0923579	0.0238467	0.399987	0.502279	0.272	0.576
description
P
	number	average	Standard Deviation	Standard Error	95% confidence interval		min	max
					LCL	UCL
A	3	0.586667	0.0189033	0.0109138	0.539708	0.633625	0.572	0.608		0.586667	a
B	3	0.614	0.0600583	0.0346747	0.464807	0.763193	0.565	0.681		0.614	a
C	3	0.6	0.100504	0.0580259	0.350335	0.849665	0.485	0.671		0.6	a
D	3	0.64	0.0196977	0.0113725	0.591068	0.688932	0.624	0.662		0.64	a
ck	3	0.65	0.0554887	0.0320364	0.512158	0.787842	0.588	0.695		0.65	a
sum	15	0.618133	0.0557762	0.0144013	0.587246	0.649021	0.485	0.695
description
K
	number	average	Standard Deviation	Standard Error	95% confidence interval		min	max
					LCL	UCL
A	3	18.2533	0.950803	0.548946	15.8914	20.6153	17.569	19.339		18.2533	b
B	3	17.5403	0.315836	0.182348	16.7558	18.3249	17.2	17.824		17.5403	bc
C	3	17.938	0.400573	0.231271	16.9429	18.9331	17.48	18.223		17.938	b
D	3	19.711	0.273227	0.157748	19.0323	20.3897	19.45	19.995		19.711	a
ck	3	16.8563	0.406094	0.234458	15.8475	17.8651	16.49	17.293		16.8563	c
sum	15	18.0598	1.07897	0.278588	17.4623	18.6573	16.49	19.995
description
NO3-
	number	average	Standard Deviation	Standard Error	95% confidence interval		min	max
					LCL	UCL
A	3	4.862	1.80315	1.04105	0.382715	9.34128	2.78	5.921		4.862	ab
B	3	3.16433	3.806	2.1974	-6.2903	12.619	0.659	7.544		3.16433	b
C	3	2.848	1.51396	0.874088	-0.912895	6.6089	1.919	4.595		2.848	b
D	3	3.973	0.762002	0.439942	2.08008	5.86592	3.212	4.736		3.973	ab
ck	3	8.14833	4.08398	2.35788	-1.99683	18.2935	3.921	12.072		8.14833	a
sum	15	4.59913	3.03699	0.784148	2.9173	6.28096	0.659	12.072
description
NH4+
	number	average	Standard Deviation	Standard Error	95% confidence interval		min	max
					LCL	UCL
A	3	2.49333	0.0851254	0.0491472	2.28187	2.7048	2.411	2.581		2.49333	a
B	3	2.94467	0.719362	0.415324	1.15767	4.73166	2.161	3.575		2.94467	a
C	3	2.46833	1.1982	0.691779	-0.508151	5.44482	1.734	3.851		2.46833	a
D	3	2.11233	0.536605	0.309809	0.779332	3.44533	1.497	2.483		2.11233	a
ck	3	2.72433	0.380744	0.219823	1.77851	3.67015	2.287	2.982		2.72433	a
sum	15	2.5486	0.651885	0.168316	2.1876	2.9096	1.497	3.851
description
AP
	number	average	Standard Deviation	Standard Error	95% confidence interval		min	max
					LCL	UCL
A	3	3.061	3.17911	1.83546	-4.83635	10.9584	1.048	6.726		3.061	ab
B	3	2.01667	2.51681	1.45308	-4.23544	8.26877	0.28	4.903		2.01667	b
C	3	1.861	1.89262	1.09271	-2.84053	6.56253	0.701	4.045		1.861	b
D	3	6.03567	1.6169	0.933517	2.01907	10.0523	4.459	7.69		6.03567	a
ck	3	2.30533	1.24683	0.71986	-0.791975	5.40264	1.033	3.525		2.30533	ab
sum	15	3.05593	2.45291	0.633338	1.69756	4.41431	0.28	7.69
description
AK
	number	average	Standard Deviation	Standard Error	95% confidence interval		min	max
					LCL	UCL
A	3	421.815	60.7095	35.0507	271.004	572.626	370.328	488.759		421.815	c
B	3	345.133	205.705	118.764	-165.866	856.132	127.169	535.866		345.133	c
C	3	931.1	373.887	215.864	2.31304	1859.89	696.412	1362.26		931.1	b
D	3	3398.68	408.622	235.918	2383.61	4413.75	2930.99	3686.57		3398.68	a
ck	3	389.783	140.453	81.0905	40.8786	738.687	295.945	551.257		389.783	c
sum	15	1097.3	1233.02	318.364	414.479	1780.13	127.169	3686.57
description
pH
	number	average	Standard Deviation	Standard Error	95% confidence interval		min	max
					LCL	UCL
A	3	7.78	0.0964365	0.0556776	7.54044	8.01956	7.67	7.85		7.78	c
B	3	8.43333	0.231805	0.133832	7.8575	9.00917	8.28	8.7		8.43333	b
C	3	8.61667	0.263122	0.151914	7.96303	9.2703	8.45	8.92		8.61667	b
D	3	9.49333	0.338575	0.195477	8.65227	10.3344	9.13	9.8		9.49333	a
ck	3	7.89	0.330606	0.190875	7.06873	8.71127	7.53	8.18		7.89	c
sum	15	8.44267	0.673418	0.173876	8.06974	8.81559	7.53	9.8
description
EC
	number	average	Standard Deviation	Standard Error	95% confidence interval		min	max
					LCL	UCL
A	3	2.78667	0.275015	0.15878	2.10349	3.46984	2.51	3.06		2.78667	b
B	3	2.11667	2.54079	1.46693	-4.19502	8.42835	0.36	5.03		2.11667	b
C	3	2.74	1.88287	1.08708	-1.93731	7.41731	0.92	4.68		2.74	b
D	3	7.96667	1.97864	1.14237	3.05144	12.8819	5.89	9.83		7.96667	a
ck	3	5.34	1.35126	0.78015	1.98329	8.69671	4.31	6.87		5.34	ab
sum	15	4.19	2.71903	0.70205	2.68425	5.69575	0.36	9.83
description
TDS
	number	average	Standard Deviation	Standard Error	95% confidence interval		min	max
					LCL	UCL
A	3	9.78333	0.743444	0.429227	7.93652	11.6301	9.1	10.575		9.78333	b
B	3	7.80833	9.26409	5.34862	-15.2049	30.8216	1.775	18.475		7.80833	b
C	3	8.65833	6.73351	3.8876	-8.06864	25.3853	2.675	15.95		8.65833	b
D	3	30	7.95593	4.59336	10.2364	49.7636	21.75	37.625		30	a
ck	3	18.8417	5.16964	2.98469	5.99956	31.6838	14.6	24.6		18.8417	ab
sum	15	15.0183	10.4204	2.69055	9.24769	20.789	1.775	37.625
description
SWC
	number	average	Standard Deviation	Standard Error	95% confidence interval		min	max		6.34167	a
					LCL	UCL				3.41333	bc
A	3	6.34167	1.13609	0.655919	3.51947	9.16386	5.031	7.045		3.174	bc
B	3	3.41333	1.93042	1.11453	-1.38209	8.20875	1.245	4.945		5.027	ab
C	3	3.174	1.82312	1.05258	-1.35487	7.70287	1.161	4.714		1.61067	c
D	3	5.027	0.422588	0.243982	3.97723	6.07677	4.738	5.512
ck	3	1.61067	0.167638	0.0967856	1.19423	2.0271	1.421	1.739
sum	15	3.91333	2.01429	0.520087	2.79786	5.02881	1.161	7.045
